# Supplementary material for: Integrated Genome-wide association and hypothalamus eQTL studies indicate a link between the circadian rhythm-related gene PER1 and coping behavior
Source: Sci Rep. 2015 Nov 5;5:16264. doi: 10.1038/srep16264 (PMC4633681; doi:10.1038/srep16264)
Supplement: Supplementary Table 1 [file srep16264-s1.xls]

## Sheet: Tabelle2
Supplementary Table 1
Markers significantly associated with latency at an age of 12 days (Ld12) (FDR<5%)
SNP_ID	Trait	NegLog10_ProbGenotype	Rsquare_Genotype	NegLog10_ProbGenotype_FDR	rs_number	SSC10_2	position10_2	SNP located in transcript
ALGA0066975	Ld12	6.4689	0.0989205	0.00551036	rs81436936	12	55864166
ASGA0055092	Ld12	6.3853	0.0977066	0.00551036	rs10720116	12	55839256	LOC100620648 (PER1)
ALGA0121951	Ld12	6.3426	0.0970871	0.00551036	rs81308518	12	55883014
ALGA0066986	Ld12	6.1217	0.0938697	0.00551036	rs81436988	12	56093886
ASGA0099599	Ld12	6.1179	0.093814	0.00551036	rs81320129	12	55051174
ALGA0107834	Ld12	6.0871	0.0933638	0.00551036	rs81335643	3	139812530	ASGR1
M1GA0016958	Ld12	5.9627	0.0915469	0.00551036	rs81436879	12	55213320	LOC100522033 (WRAP53)
ALGA0066960	Ld12	5.9627	0.0915469	0.00551036	rs81436874	12	55218591	LOC100522033 (WRAP53)
ALGA0066969	Ld12	5.9627	0.0915469	0.00551036	rs81436903	12	55602201
MARC0073387	Ld12	5.8315	0.0896255	0.00609882		12	55906874
ASGA0105202	Ld12	5.8315	0.0896255	0.00609882	rs81477882	12	55918933	CTC1
M1GA0016964	Ld12	5.6941	0.0876087	0.00687213	rs81436896	12	55801721
H3GA0034753	Ld12	5.6846	0.0874696	0.00687213	rs81437000	12	56111732	LOC100739126 (nuclear distribution protein nudE-like 1-like)
ALGA0056876	Ld12	5.6749	0.0754922	0.00687213	rs81428842	10	10557677
ALGA0027905	Ld12	5.5324	0.0852307	0.00890484	rs80897614	4	117661351
DRGA0007051	Ld12	5.4393	0.0721252	0.0103465		7	4762043
ALGA0066981	Ld12	5.2922	0.0816845	0.0136633	rs81436965	12	56035133
INRA0011397	Ld12	5.1431	0.0794771	0.0163259	rs320820223	3	112169263
ASGA0015696	Ld12	5.1264	0.0792301	0.0163259	rs81374846	3	110812066
ALGA0096195	Ld12	5.0884	0.0786667	0.0163259	rs80823340	17	64145544	MC3R melanocortin 3 receptor
ALGA0120403	Ld12	5.0854	0.0670597	0.0163259	rs81327778
H3GA0034708	Ld12	5.0657	0.0783304	0.0163259	rs81436770	12	54636448
ASGA0100875	Ld12	5.0552	0.0781741	0.0163259	rs81321810	3	111310450
ALGA0120920	Ld12	5.0552	0.0781741	0.0163259	rs81328417	3	111456964
ALGA0122229	Ld12	5.0303	0.0778045	0.0163259	rs81311841	12	53515054
ASGA0096457	Ld12	5.0303	0.0778045	0.0163259	rs81316186	12	53515120
ASGA0083992	Ld12	4.9849	0.0771304	0.0168494	rs81340686	12	53275077
DIAS0001557	Ld12	4.9844	0.0771228	0.0168494	rs328962961	12	55962023	RANGRF
ALGA0020603	Ld12	4.8906	0.0757277	0.0190223	rs81374926	3	111986113
ALGA0020605	Ld12	4.8906	0.0757277	0.0190223	rs80860890	3	112022721
DRGA0000394	Ld12	4.8729	0.0754641	0.0190223		1	32050924
ASGA0095110	Ld12	4.8686	0.0753996	0.0190223	rs81314432	2	143647992	IL9
ASGA0092138	Ld12	4.8148	0.0745988	0.0190223	rs81310828	3	111359515
MARC0099301	Ld12	4.8148	0.0745988	0.0190223		3	111434971
DRGA0004159	Ld12	4.8148	0.0745988	0.0190223		3	111541225
ASGA0015717	Ld12	4.8148	0.0745988	0.0190223	rs81374918	3	111796709
ALGA0067003	Ld12	4.8107	0.0745377	0.0190223	rs81437045,rs81437045	12	56223718
H3GA0010292	Ld12	4.7748	0.0872004	0.0201197	rs81374920
MARC0070295	Ld12	4.7477	0.073599	0.0203406		9	141246965
DRGA0009899	Ld12	4.7477	0.073599	0.0203406		9	141385072
H3GA0010289	Ld12	4.6531	0.0724301	0.0208192	rs81374909	3	111512674
ASGA0015724	Ld12	4.6458	0.0720765	0.0208192	rs81374942	3	112051649
MARC0076643	Ld12	4.6458	0.0720765	0.0208192		3	112552012
ASGA0015742	Ld12	4.6442	0.0720537	0.0208192	rs81374991	3	112674884
MARC0032581	Ld12	4.6321	0.071873	0.0208192
H3GA0034686	Ld12	4.6321	0.071873	0.0208192	rs81436649	12	52924995
ASGA0055046	Ld12	4.6321	0.071873	0.0208192	rs81436702	12	53041708
MARC0086017	Ld12	4.6321	0.071873	0.0208192		12	53795262
ASGA0097290	Ld12	4.6321	0.071873	0.0208192	rs81317202	10	25845373
ALGA0066930	Ld12	4.6259	0.0717794	0.0208192	rs81436727	12	54679228
H3GA0034704	Ld12	4.6259	0.0717794	0.0208192	rs81436755	12	54713753
H3GA0034677	Ld12	4.6237	0.0717468	0.0208192	rs81436607	12	52828074	PITPNM3
MARC0078238	Ld12	4.5778	0.0710608	0.0217779		8	85554838	LOC100620970
MARC0053552	Ld12	4.5605	0.0595248	0.0217779		9	5681485
DRGA0005615	Ld12	4.5493	0.0593632	0.0217779		5	33776291
ALGA0031536	Ld12	4.5493	0.0593632	0.0217779	rs81383595	5	33795824
DRGA0005616	Ld12	4.5493	0.0593632	0.0217779		5	33811318
ALGA0031539	Ld12	4.5493	0.0593632	0.0217779	rs81383606	5	33869835	IRAK3
H3GA0016191	Ld12	4.5493	0.0593632	0.0217779	rs81383616	5	33894906
ALGA0027884	Ld12	4.3257	0.0672816	0.0358376	rs80968834
ASGA0044847	Ld12	4.2604	0.0663006	0.0403075		9	140742311	KCNK2
ASGA0098854	Ld12	4.2604	0.0663006	0.0403075	rs81477253	9	140971189
ALGA0050206	Ld12	4.2377	0.0659598	0.0417925	rs81405927	8	145914891
ALGA0020571	Ld12	4.1928	0.0652835	0.0449891	rs81374869	3	110824802
DIAS0003568	Ld12	4.1781	0.0650632	0.0449891	rs80976362	2	65152586	LOC100516063
ALGA0108179	Ld12	4.1781	0.0650632	0.0449891	rs81336050	2	65200938	LOC100515528
ASGA0066314	Ld12	4.1712	0.0649583	0.0449891	rs80816459	14	127001828
ASGA0066315	Ld12	4.1712	0.0649583	0.0449891	rs80798079	14	127025126
ASGA0085214	Ld12	4.1612	0.0648079	0.0449891	rs81347764	12	54624831
ALGA0120079	Ld12	4.1552	0.0649373	0.0449891	rs81327398
H3GA0034690	Ld12	4.1486	0.0673516	0.0449891	rs81436670	12	52989009
ASGA0068684	Ld12	4.1298	0.0533288	0.0449891	rs81455719	15	16507867	THSD7B
ALGA0066899	Ld12	4.1242	0.0642515	0.0449891	rs81436570	12	52711146	LOC100521293 (FBXO39)
ASGA0055017	Ld12	4.1242	0.0642515	0.0449891	rs81436576	12	52726353	LOC100521293 (FBXO39)
H3GA0034675	Ld12	4.1242	0.0642515	0.0449891	rs81436581	12	52749442	LOC100521472 (KIAA0753)
MARC0094795	Ld12	4.1242	0.0642515	0.0449891		12	52773511
MARC0045090	Ld12	4.1165	0.064135	0.0452022		5	86626724
DIAS0000383	Ld12	4.0901	0.0637364	0.0474243	rs325443218	5	86823070	UTP20
ALGA0088482	Ld12	4.0679	0.0634022	0.0487715	rs81458721	16	811495	CTNND2
ALGA0066917	Ld12	4.0616	0.0633076	0.0487715	rs81436677	12	53007660
ASGA0088871	Ld12	4.0615	0.0635208	0.0487715	rs81477907	12	53288290
ASGA0098731	Ld12	4.0557	0.0632183	0.0488247	rs81319058	16	4521172	ANKH
