# Supplementary material for: Integrated Genome-wide association and hypothalamus eQTL studies indicate a link between the circadian rhythm-related gene PER1 and coping behavior
Source: Sci Rep. 2015 Nov 5;5:16264. doi: 10.1038/srep16264 (PMC4633681; doi:10.1038/srep16264)
Supplement: Supplementary Table 2 [file srep16264-s2.xls]

## Sheet: Tabelle1
Supplementary Table 2
Markers significantly associated with duration of struggling bouts (D) of piglets at day 5, 12, 19, 26 (Dd5, Dd12, Dd19 and Dd26) (FDR<5%)
SNP_ID	Trait	NegLog10_ProbGenotype	Rsquare_Genotype	NegLog10_ProbGenotype_FDR	rs_number	SSC10_2	position10_2	SNP located in transcript
H3GA0004934	Dd5	4.6449	0.0723073	0.0352286	rs80844543	1	301054530
ALGA0009596	Dd5	4.542	0.070764	0.0400305	rs80963212	1	286937408
MARC0091406	Dd12	4.9232	0.0764694	0.0350349		1	240385914
ALGA0007873	Dd12	4.224	0.0659761	0.0390334	rs81350550	1	239951277
ALGA0007870	Dd12	4.5125	0.0590341	0.0350349	rs80841267	1	239874658
MARC0046138	Dd12	4.6679	0.0612753	0.0350349		1	228287595
INRA0005609	Dd12	4.2282	0.0553082	0.0390334	rs337606784	1	213200772
MARC0036886	Dd12	4.1763	0.0541819	0.0394488		1	213086155
MARC0045253	Dd12	4.0985	0.0530585	0.0422758		1	213058309
INRA0004039	Dd12	4.3316	0.0675991	0.0373099	rs326705323	1	137189561
MARC0049138	Dd12	4.9764	0.0772624	0.0350349		2	122146135
MARC0067122	Dd12	4.0566	0.0524541	0.0440812		2	117181935
ASGA0010776	Dd12	4.386	0.0684187	0.0350349	rs81360748	2	89541402	DMGDH
ASGA0010692	Dd12	4.5535	0.0709354	0.0350349	rs81360449	2	87792348	PDE8B
MARC0087079	Dd5	4.1811	0.0653281	0.0464441		2	65382108
ALGA0108179	Dd5	4.6876	0.0729472	0.0330305	rs81336050	2	65200938	LOC100515528 (serine/threonine-protein kinase N1-like)
DIAS0003568	Dd5	4.6876	0.0729472	0.0330305	rs80976362	2	65152586	LOC100516063 (PKN1)
ASGA0096884	Dd5	4.1811	0.0653281	0.0464441	rs81316709	2	65057680
MARC0098302	Dd26	4.0667	0.0526	0.0417746		2	44762095
DRGA0002922	Dd12	4.4758	0.0697694	0.0350349		2	38516129
M1GA0002799	Dd26	4.0359	0.0642237	0.0426011	rs81356400	2	27315987	LOC100511916 (low-density lipoprotein receptor class A domain-containing protein 3-like)
ALGA0105332	Dd26	4.5471	0.0708401	0.0288031	rs81332638	2	26830459	LOC100523837 (PRR5L)
MARC0073025	Dd26	4.5471	0.0708401	0.0288031		2	26823256
MARC0010519	Dd5	5.4464	0.0724703	0.0180858		2	26638176
MARC0014260	Dd12	4.1913	0.0654825	0.0393339		2	26291951
ALGA0120738	Dd26	4.5471	0.0708401	0.0288031	rs81474700	2	25247173
ALGA0012559	Dd26	4.4744	0.069748	0.0288031	rs81356089	2	24801557
ALGA0012476	Dd5	4.2396	0.0662117	0.0464441	rs81355946	2	22715066
ALGA0012425	Dd26	4.1654	0.0540248	0.0365619	rs81355836	2	21817408
H3GA0006255	Dd26	4.1654	0.0540248	0.0365619	rs81355785	2	21381917
ALGA0012393	Dd19	4.9604	0.0770246	0.0264839	rs81368653	2	20975241
ALGA0012383	Dd26	4.0152	0.0628204	0.0442354	rs81368636	2	20745880
ALGA0012381	Dd26	4.1601	0.065012	0.0365619	rs81368626	2	20738037
ASGA0009502	Dd19	4.3505	0.0678833	0.0460192		2	20445270
ASGA0104602	Dd12	5.4856	0.0851095	0.0350349	rs80944196	2	15501488
ALGA0115736	Dd19	5.131	0.0795655	0.0199839	rs81345061	2	1496575	LOC100738060 (liprin-alpha-1-like)
ALGA0066946	Dd12	4.2004	0.0656197	0.0390334	rs81436805	3	139956551
ALGA0066946	Dd19	5.4022	0.08359	0.0165405	rs81436805	3	139956551
ALGA0066946	Dd26	4.475	0.0697563	0.0288031	rs81436805	3	139956551
ALGA0066945	Dd12	4.2004	0.0656197	0.0390334	rs81436793	3	139930024
ALGA0066945	Dd19	5.4022	0.08359	0.0165405	rs81436793	3	139930024
ALGA0066945	Dd26	4.475	0.0697563	0.0288031	rs81436793	3	139930024
ALGA0107834	Dd5	4.5342	0.0706467	0.0400305	rs81335643	3	139812530	ASGR1
ALGA0107834	Dd12	4.4445	0.0692978	0.0350349	rs81335643	3	139812530	ASGR1
ALGA0107834	Dd26	5.7849	0.0892399	0.0189821	rs81335643	3	139812530	ASGR1
ASGA0016513	Dd5	5.0208	0.0779246	0.0283797	rs81377421	3	129687646
ASGA0016437	Dd5	4.2825	0.0668591	0.0464441	rs80911057	3	128970957
DIAS0001745	Dd5	4.1979	0.0655817	0.0464441	rs55619176	3	91190315	RTN4
ALGA0121347	Dd26	4.534	0.0706438	0.0288031	rs81475453	3	58775367
MARC0023781	Dd12	4.4756	0.0697654	0.0350349		3	56005947
MARC0034822	Dd26	4.5031	0.0701791	0.0288031		3	1460912
ASGA0023412	Dd26	4.4216	0.0689537	0.030752	rs80832018	4	140510185
ASGA0019979	Dd26	4.5235	0.0704851	0.0288031	rs80898340	4	71698156
ASGA0018519	Dd19	4.7013	0.0731517	0.0338464	rs80985215	4	14922992	LOC100736707
ASGA0018519	Dd26	4.3839	0.0683865	0.0312896	rs80985215	4	14922992	LOC100736707
H3GA0011974	Dd12	4.1823	0.0653462	0.0394488	rs80966253	4	11887853
H3GA0011974	Dd26	4.0898	0.0639492	0.0400292	rs80966253	4	11887853
INRA0012316	Dd12	4.7523	0.0739156	0.0350349	rs320260519	4	6695155
DRGA0006467	Dd5	4.4246	0.0577659	0.0400305		5	108478691
ALGA0034250	Dd5	4.3347	0.0676463	0.0431726	rs81387062	5	107777904
ALGA0034244	Dd5	4.3347	0.0676463	0.0431726	rs81387056	5	107723771
MARC0051191	Dd5	4.7578	0.0742481	0.0320741		5	107386936
MARC0017490	Dd5	4.4776	0.0697958	0.0400305		5	107260629
ALGA0034199	Dd5	4.8616	0.0755505	0.0320741	rs80953061	5	107165464	SYT1
DRGA0006441	Dd5	4.8616	0.0755505	0.0320741		5	107142369
ALGA0034164	Dd5	5.1619	0.0800241	0.0247244	rs80890777	5	106956614	SYT1
MARC0050588	Dd5	5.3336	0.0825732	0.0180858		5	106649400
ASGA0027164	Dd5	5.3336	0.0825732	0.0180858		5	106572070
M1GA0008168	Dd5	5.495	0.0849628	0.0180858	rs80958556	5	106434635
ALGA0033799	Dd19	4.3017	0.0671485	0.0460192	rs81386559	5	101013243
ASGA0098987	Dd12	4.3564	0.0679717	0.0358628	rs81319365,rs81319365	5	93238617
MARC0050654	Dd26	4.5984	0.0716099	0.0288031		5	70829943
ASGA0025036	Dd26	4.1751	0.0659081	0.0365619		5	21339891
ALGA0030527	Dd26	4.9958	0.0775524	0.019468	rs81387367	5	11091166
DIAS0003070	Dd26	4.5513	0.0709025	0.0288031	rs332124889	5	7511851	LOC100525518 (ANKRD54)
INRA0018313	Dd26	4.5513	0.0709025	0.0288031	rs318681147	5	7507469	LOC100525518 (ANKRD54)
ALGA0030242	Dd26	4.551	0.0708986	0.0288031	rs81385123	5	7468483
DIAS0000983	Dd19	4.617	0.0718892	0.0369905	rs339702077	5	7308984
DIAS0000983	Dd26	5.8594	0.090335	0.0189821	rs339702077	5	7308984
H3GA0015371	Dd5	4.179	0.0652962	0.0464441	rs80807024	5	5982115	LOC100154640 (CACNA1I)
H3GA0015326	Dd19	4.4283	0.0690552	0.0460192	rs80880715	5	5284662
H3GA0015326	Dd26	4.4679	0.0696502	0.0288031	rs80880715	5	5284662
ALGA0037096	Dd19	4.4151	0.0688562	0.0460192	rs81392443	6	134197060
MARC0070940	Dd5	4.7547	0.0739515	0.0320741		6	126692828
ASGA0099531	Dd19	4.7706	0.0741893	0.0327906	rs81320046	6	70502460	LOC100525994 (ARHGEF10L)
H3GA0018181	Dd19	4.6603	0.072538	0.0358661	rs81388585	6	69050516
MARC0089379	Dd12	4.3787	0.0683087	0.0350349		6	61748636
ALGA0117348	Dd26	4.1649	0.065084	0.0365619	rs81347114	6	60746341
ALGA0112457	Dd19	4.2385	0.0661956	0.0479673	rs81476467	6	31817018	LOC100625283 (LONP2)
H3GA0017812	Dd5	5.3577	0.0829314	0.0180858	rs81395306	6	29902588
ALGA0102560	Dd12	4.1518	0.0648854	0.0394488	rs81329386	6	8808878
ALGA0111931	Dd12	4.1518	0.0648854	0.0394488	rs81340419	6	8710349
ASGA0035864	Dd12	4.2013	0.0656343	0.0390334		7	113264535
DRGA0008092	Dd12	4.2741	0.0667322	0.0384108		7	113117607
ALGA0044341	Dd12	4.2452	0.0662957	0.038833	rs81396125	7	111202888
ASGA0033937	Dd12	4.5187	0.0704128	0.0350349		7	55312774
ALGA0041790	Dd12	4.3815	0.0683506	0.0350349	rs80925148	7	54643353
ALGA0038330	Dd26	4.1959	0.0655523	0.0365619	rs80978304	7	7303422
DRGA0007051	Dd12	4.1525	0.053839	0.0394488		7	4762043
DRGA0008748	Dd12	4.0103	0.062746	0.0451343		8	122343524
ALGA0049254	Dd26	4.1828	0.0653536	0.0365619	rs81403568	8	120996107
ALGA0049249	Dd26	4.1828	0.0653536	0.0365619	rs81403562	8	120972820
ASGA0096290	Dd26	4.2019	0.0656432	0.0365619	rs81476830	8	120840701	LOC100622653 (SEC24B)
MARC0025408	Dd26	4.3162	0.0673668	0.0314684		8	120836105
DRGA0008376	Dd12	4.3212	0.0674414	0.0375725		8	20845249
ASGA0105121	Dd12	4.4737	0.0697378	0.0350349	rs81305201	8	19299981	LOC100621948 (coiled-coil domain-containing protein 149-like)
DRGA0009899	Dd12	4.2629	0.0665629	0.0384108		9	141385072
DRGA0009899	Dd26	5.1784	0.0802696	0.019468		9	141385072
MARC0070295	Dd12	4.2629	0.0665629	0.0384108		9	141246965
MARC0070295	Dd26	5.1784	0.0802696	0.019468		9	141246965
ASGA0098854	Dd12	4.5849	0.0714067	0.0350349	rs81477253	9	140971189
ASGA0098854	Dd26	4.5506	0.0708932	0.0288031	rs81477253	9	140971189
ASGA0044847	Dd12	4.5849	0.0714067	0.0350349		9	140742311	KCNK2
ASGA0044847	Dd26	4.5506	0.0708932	0.0288031		9	140742311	KCNK2
ASGA0044166	Dd12	4.2468	0.0663208	0.038833		9	116540576
ALGA0053967	Dd12	4.906	0.0762133	0.0350349	rs81220910	9	85926552	GLCCI1
DRGA0009150	Dd26	4.2226	0.0659544	0.0365619		9	17033394
MARC0053552	Dd5	4.9132	0.0648084	0.0316554		9	5681485
MARC0085179	Dd12	4.208	0.0657342	0.0390334		9	1121383
MARC0059864	Dd19	5.6059	0.0747581	0.0142269		10	75940391
MARC0041458	Dd12	4.3963	0.0685727	0.0350349		10	75778222
ASGA0049082	Dd12	4.2961	0.0670645	0.0377805	rs81427966	10	73876295
ALGA0060087	Dd12	4.83	0.0750774	0.0350349	rs81427830	10	73617862
ALGA0060087	Dd19	5.4058	0.0836431	0.0165405	rs81427830	10	73617862
MARC0094494	Dd19	4.4371	0.0691868	0.0460192		10	73576230
MARC0035809	Dd19	6.0024	0.0924343	0.006613		10	72856444
H3GA0030777	Dd19	4.5098	0.0707591	0.0430313	rs81427762	10	72766001
H3GA0030343	Dd5	4.3989	0.0686117	0.0404856	rs81425519	10	56998330
ASGA0097290	Dd19	4.38	0.0683283	0.0460192	rs81317202	10	25845373
ASGA0097290	Dd26	4.9989	0.077599	0.019468	rs81317202	10	25845373
ASGA0046593	Dd5	4.5049	0.0702061	0.0400305	rs81429711	10	14647576
ASGA0046584	Dd5	4.5049	0.0702061	0.0400305	rs81429690	10	14519759
ALGA0056876	Dd12	4.542	0.0594598	0.0350349	rs81428842	10	10557677
ALGA0056876	Dd19	4.3557	0.0567717	0.0460192	rs81428842	10	10557677
ALGA0061494	Dd19	4.233	0.0661123	0.0479673	rs81430508	11	24974538
DRGA0010878	Dd26	4.207	0.0657195	0.0365619		11	13554303
DIAS0002397	Dd12	4.4283	0.0690552	0.0350349	rs55618791	11	13207773	POSTN
MARC0000853	Dd12	4.4283	0.0690552	0.0350349		11	13088036
ASGA0049884	Dd12	4.4283	0.0690552	0.0350349	rs80790041	11	13061283
ASGA0049883	Dd12	4.4283	0.0690552	0.0350349	rs80864402	11	13033569
ASGA0049606	Dd5	4.1867	0.065413	0.0464441	rs80818064	11	8523653
ASGA0049606	Dd12	4.0318	0.0630717	0.0444896	rs80818064	11	8523653
ALGA0067003	Dd5	4.183	0.0653574	0.0464441	rs81437045	12	56223718
H3GA0034753	Dd5	4.4281	0.0690515	0.0400305	rs81437000	12	56111732	LOC100739126 (nuclear distribution protein nudE-like 1-like)
H3GA0034753	Dd12	4.2976	0.067086	0.0377805	rs81437000	12	56111732	LOC100739126 (nuclear distribution protein nudE-like 1-like)
H3GA0034753	Dd19	5.3416	0.0826915	0.0174345	rs81437000	12	56111732	LOC100739126 (nuclear distribution protein nudE-like 1-like)
H3GA0034753	Dd26	4.6596	0.0725279	0.0288031	rs81437000	12	56111732	LOC100739126 (nuclear distribution protein nudE-like 1-like)
ALGA0066986	Dd5	4.7478	0.0738483	0.0320741	rs81436988	12	56093886
ALGA0066986	Dd12	5.3436	0.0827212	0.0350349	rs81436988	12	56093886
ALGA0066986	Dd19	5.9966	0.0923503	0.006613	rs81436988	12	56093886
ALGA0066986	Dd26	4.0945	0.0640194	0.0400292	rs81436988	12	56093886
DIAS0001557	Dd5	5.693	0.0878866	0.0180858	rs328962961	12	55962023	RANGRF
DIAS0001557	Dd12	4.0378	0.0631619	0.0443404	rs328962961	12	55962023	RANGRF
DIAS0001557	Dd26	6.2304	0.0957722	0.0189821	rs328962961	12	55962023	RANGRF
ASGA0105202	Dd5	4.4231	0.0689761	0.0400305	rs81477882	12	55918933	CTC1
ASGA0105202	Dd12	4.0449	0.0632693	0.0440812	rs81477882	12	55918933	CTC1
ASGA0105202	Dd19	4.7541	0.073942	0.0327906	rs81477882	12	55918933	CTC1
ASGA0105202	Dd26	4.2893	0.0669612	0.0325627	rs81477882	12	55918933	CTC1
MARC0073387	Dd5	4.4231	0.0689761	0.0400305		12	55906874
MARC0073387	Dd12	4.0449	0.0632693	0.0440812		12	55906874
MARC0073387	Dd19	4.7541	0.073942	0.0327906		12	55906874
MARC0073387	Dd26	4.2893	0.0669612	0.0325627		12	55906874
ALGA0121951	Dd5	4.498	0.0701018	0.0400305	rs81308518	12	55883014
ALGA0121951	Dd12	4.7883	0.0744541	0.0350349	rs81308518	12	55883014
ALGA0121951	Dd19	6.5678	0.100688	0.00310682	rs81308518	12	55883014
ALGA0121951	Dd26	4.2158	0.0658527	0.0365619	rs81308518	12	55883014
ALGA0066975	Dd5	4.7306	0.0735907	0.0321349	rs81436936	12	55864166
ALGA0066975	Dd12	4.991	0.0774802	0.0350349	rs81436936	12	55864166
ALGA0066975	Dd19	6.5898	0.101008	0.00310682	rs81436936	12	55864166
ALGA0066975	Dd26	4.3706	0.0681862	0.0312896	rs81436936	12	55864166
ASGA0055092	Dd5	4.7582	0.0740039	0.0320741	rs10720116	12	55839256	LOC100620648 (PER1)
ASGA0055092	Dd12	5.349	0.0828024	0.0350349	rs10720116	12	55839256	LOC100620648 (PER1)
ASGA0055092	Dd19	7.4478	0.113385	0.00094737	rs10720116	12	55839256	LOC100620648 (PER1)
ASGA0055092	Dd26	4.8388	0.0752088	0.0248429	rs10720116	12	55839256	LOC100620648 (PER1)
M1GA0016964	Dd5	4.1958	0.0655512	0.0464441	rs81436896	12	55801721
M1GA0016964	Dd19	4.7074	0.0732432	0.0338464	rs81436896	12	55801721
M1GA0016964	Dd26	4.1425	0.0647453	0.0366276	rs81436896	12	55801721
ALGA0066969	Dd12	4.4512	0.0693991	0.0350349	rs81436903	12	55602201
ALGA0066969	Dd19	5.1606	0.0800061	0.0198324	rs81436903	12	55602201
ALGA0066969	Dd26	4.6652	0.0726121	0.0288031	rs81436903	12	55602201
ASGA0102838	Dd12	5.5023	0.0850715	0.0350349	rs81324230	12	55575876
ASGA0102838	Dd19	7.3846	0.11248	0.00094737	rs81324230	12	55575876
ASGA0102838	Dd26	4.8284	0.0750535	0.0248429	rs81324230	12	55575876
ASGA0055076	Dd26	6.0712	0.0934434	0.0189821	rs81436860	12	55245327	LOC100522212 (ATP1B2)
ALGA0066960	Dd12	4.4512	0.0693991	0.0350349	rs81436874	12	55218591	LOC100522033 (WRAP53)
ALGA0066960	Dd19	5.1606	0.0800061	0.0198324	rs81436874	12	55218591	LOC100522033 (WRAP53)
ALGA0066960	Dd26	4.6652	0.0726121	0.0288031	rs81436874	12	55218591	LOC100522033 (WRAP53)
M1GA0016958	Dd12	4.4512	0.0693991	0.0350349	rs81436879	12	55213320	LOC100522033 (WRAP53)
M1GA0016958	Dd19	5.1606	0.0800061	0.0198324	rs81436879	12	55213320	LOC100522033 (WRAP53)
M1GA0016958	Dd26	4.6652	0.0726121	0.0288031	rs81436879	12	55213320	LOC100522033 (WRAP53)
ASGA0099599	Dd12	4.8129	0.0748217	0.0350349	rs81320129	12	55051174
ASGA0099599	Dd19	4.9994	0.0776055	0.0255563	rs81320129	12	55051174
ASGA0099599	Dd26	4.4238	0.0689869	0.030752	rs81320129	12	55051174
ASGA0055049	Dd26	4.3765	0.0682745	0.0312896	rs81436715	12	54767975
ASGA0085214	Dd26	5.548	0.0857469	0.019468	rs81347764	12	54624831
ALGA0110696	Dd26	5.2662	0.0815734	0.019468	rs81339011	12	54515153
ASGA0105522	Dd26	5.1918	0.0804684	0.019468	rs81305651	12	54337072	LOC100513308 (TM4SF5)
ALGA0120309	Dd26	5.2554	0.0814133	0.019468	rs81327664	12	53958327
MARC0086017	Dd19	4.38	0.0683283	0.0460192		12	53795262
MARC0086017	Dd26	4.9989	0.077599	0.019468		12	53795262
ALGA0124271	Dd26	5.2554	0.0814133	0.019468	rs81304887	12	53783142
ASGA0096457	Dd19	4.2832	0.0668694	0.0460192	rs81316186	12	53515120
ASGA0096457	Dd26	5.1132	0.0793009	0.019468	rs81316186	12	53515120
ALGA0122229	Dd19	4.2832	0.0668694	0.0460192	rs81311841	12	53515054
ALGA0122229	Dd26	5.1132	0.0793009	0.019468	rs81311841	12	53515054
ASGA0088871	Dd26	4.3934	0.0687621	0.0311741	rs81477907	12	53288290
ASGA0083992	Dd5	4.1855	0.0653945	0.0464441	rs81340686	12	53275077
ASGA0083992	Dd26	4.557	0.0709889	0.0288031	rs81340686	12	53275077
ALGA0120076	Dd26	4.2362	0.0661601	0.0363017	rs81327396	12	53063765
ASGA0055046	Dd19	4.38	0.0683283	0.0460192	rs81436702	12	53041708
ASGA0055046	Dd26	4.9989	0.077599	0.019468	rs81436702	12	53041708
ALGA0066917	Dd26	5.0082	0.0777371	0.019468	rs81436677	12	53007660
H3GA0034690	Dd26	5.2135	0.0841889	0.019468	rs81436670	12	52989009
H3GA0034686	Dd19	4.38	0.0683283	0.0460192	rs81436649	12	52924995
H3GA0034686	Dd26	4.9989	0.077599	0.019468	rs81436649	12	52924995
ASGA0055031	Dd26	4.8077	0.0747449	0.0248429	rs81436645	12	52912150	AIPL1
H3GA0034677	Dd26	4.7166	0.0733808	0.0288031	rs81436607	12	52828074	PITPNM3
MARC0094795	Dd19	4.2838	0.0668782	0.0460192		12	52773511
MARC0094795	Dd26	4.3355	0.0676582	0.0313506		12	52773511
H3GA0034675	Dd19	4.2838	0.0668782	0.0460192	rs81436581	12	52749442	LOC100521472 (KIAA0753)
H3GA0034675	Dd26	4.3355	0.0676582	0.0313506	rs81436581	12	52749442	LOC100521472 (KIAA0753)
ASGA0055017	Dd19	4.2838	0.0668782	0.0460192	rs81436576	12	52726353	LOC100521293 (FBXO39)
ASGA0055017	Dd26	4.3355	0.0676582	0.0313506	rs81436576	12	52726353	LOC100521293 (FBXO39)
ALGA0066899	Dd19	4.2838	0.0668782	0.0460192	rs81436570	12	52711146	LOC100521293 (FBXO39)
ALGA0066899	Dd26	4.3355	0.0676582	0.0313506	rs81436570	12	52711146	LOC100521293 (FBXO39)
ALGA0064792	Dd19	4.6169	0.0718878	0.0369905	rs80836795	12	9516787
CASI0008729	Dd5	4.5776	0.0599725	0.0398106	rs319777091	13	186455702
ASGA0090020	Dd5	4.4353	0.05792	0.0400305	rs81308267	13	186348695
ALGA0117303	Dd5	4.4353	0.05792	0.0400305	rs81347054	13	186348309
DRGA0013145	Dd26	4.0451	0.0632716	0.0425657		13	185203498
DRGA0013143	Dd26	4.0451	0.0632716	0.0425657		13	185168719
ALGA0070470	Dd12	4.0219	0.0629215	0.0445976	rs80882436	13	64069527
ASGA0103443	Dd12	4.0219	0.0629215	0.0445976	rs81324942	13	63250705
ASGA0098110	Dd12	4.0747	0.0637203	0.043932	rs81478374	13	62302764
ASGA0057783	Dd12	4.548	0.0708531	0.0350349	rs81446064	13	61841526
ALGA0070406	Dd12	4.5196	0.0704267	0.0350349	rs81446054	13	61289053
MARC0021871	Dd12	4.5111	0.0702997	0.0350349		13	60176849
MARC0021871	Dd26	4.324	0.0674842	0.0313506		13	60176849
ALGA0070322	Dd12	4.0575	0.0634598	0.0440812	rs81445906	13	60024211
MARC0009597	Dd12	4.4201	0.068932	0.0350349		13	59871984
MARC0009597	Dd26	4.1432	0.0647559	0.0366276		13	59871984
ALGA0070296	Dd12	4.2903	0.0669759	0.0377805	rs81445861	13	59800548	SHQ1
ALGA0070296	Dd26	4.4655	0.0696146	0.0288031	rs81445861	13	59800548	SHQ1
ALGA0070300	Dd12	4.2903	0.0669759	0.0377805	rs81445867	13	59774101	SHQ1
ALGA0070300	Dd26	4.4655	0.0696146	0.0288031	rs81445867	13	59774101	SHQ1
INRA0040139	Dd26	4.1578	0.064977	0.0365619	rs324429709	13	47113669
ALGA0069846	Dd26	4.474	0.0697418	0.0288031	rs80819587	13	46557742	LOC100517971,LOC100622030
DIAS0001116	Dd5	4.7988	0.0746108	0.0320741	rs335548998	13	25525075	LOC100152567 (SCN5A)
ALGA0067468	Dd12	5.6308	0.0869684	0.0350349	rs81444884	13	3359495
ALGA0067470	Dd12	5.6308	0.0869684	0.0350349	rs81444894	13	3347349
ASGA0067367	Dd19	4.7813	0.0743491	0.0327906	rs80837026	14	144420819
MARC0041416	Dd12	4.4834	0.0698833	0.0350349		14	127161814
MARC0069384	Dd12	5.1758	0.080232	0.0350349		14	113887397
H3GA0041785	Dd12	4.6046	0.0717035	0.0350349	rs80949806	14	113237093	CPEB3
ASGA0065771	Dd12	4.6046	0.0717035	0.0350349	rs80951535	14	113215284	CPEB3
ASGA0065768	Dd12	4.6046	0.0717035	0.0350349	rs80948693	14	113192285	CPEB3
ALGA0080613	Dd12	4.6046	0.0717035	0.0350349	rs80994841	14	113112291	BTAF1
ALGA0080609	Dd12	4.6046	0.0717035	0.0350349	rs80786767	14	113018677
ALGA0080604	Dd12	4.5131	0.07033	0.0350349	rs80801850	14	112704306
ASGA0065748	Dd12	4.0963	0.064047	0.0422758	rs80828264	14	112580639
ALGA0080577	Dd12	5.1485	0.0798249	0.0350349	rs80826294	14	111920808
ALGA0079299	Dd19	4.2697	0.066666	0.0465752	rs80883199	14	89041581	LOC100153283
H3GA0041168	Dd19	4.2949	0.0670451	0.0460192	rs80964657	14	88223665	ZMIZ1
ALGA0078789	Dd26	4.3417	0.0677507	0.0313506	rs80786488	14	79417669	ADAMTS14
ALGA0076036	Dd5	4.1759	0.0652504	0.0464441	rs80979002	14	22239888
MARC0054210	Dd5	4.2299	0.066065	0.0464441		15	61968193
ALGA0085344	Dd5	4.5397	0.0707292	0.0400305	rs80957081	15	56468517	LOC100521933 (KCNU1)
H3GA0047287	Dd26	4.0547	0.0634179	0.0424962	rs81463107	16	81429293
ALGA0114989	Dd5	4.4093	0.0687685	0.0404042	rs81344090	16	60421251	ODZ2
ALGA0108312	Dd5	4.9781	0.0772884	0.0288657	rs81336198	16	60401023	ODZ2
ASGA0102488	Dd5	4.2012	0.0656318	0.0464441	rs81323818	16	31880720	PARP8
ALGA0090027	Dd5	5.0118	0.0816409	0.0283797	rs81457910	16	31380801
H3GA0046384	Dd5	4.8027	0.0746702	0.0320741	rs80806511	16	31362090
ASGA0072851	Dd26	4.4013	0.0686484	0.0311741	rs81457890	16	31153189	LOC100510937
ALGA0090013	Dd5	5.8636	0.0903974	0.0180858	rs81457877	16	31061247	LOC100510937 (HCN1)
ALGA0090013	Dd12	4.1187	0.0643861	0.0410821	rs81457877	16	31061247	LOC100510937 (HCN1)
ALGA0090009	Dd5	6.1515	0.0946185	0.0180858	rs81457871	16	31016837	LOC100510937 (HCN1)
ALGA0090009	Dd12	4.1615	0.065033	0.0394488	rs81457871	16	31016837	LOC100510937 (HCN1)
DRGA0016023	Dd12	4.3742	0.0682402	0.0350349	rs	16	30402357
MARC0009487	Dd26	5.0633	0.0785584	0.019468		16	28558707
MARC0036701	Dd5	5.3324	0.0825559	0.0180858		16	27640608
ALGA0089615	Dd12	4.5802	0.0713374	0.0350349	rs81456980	16	22710333
ASGA0072378	Dd12	4.0458	0.0522983	0.0440812	rs81464800	16	17715348
MARC0026190	Dd12	4.0458	0.0522983	0.0440812		16	17664626
ALGA0096195	Dd5	4.3514	0.0678969	0.0431726	rs80823340	17	64145544	MC3R melanocortin 3 receptor
ALGA0096195	Dd19	4.7576	0.0739956	0.0327906	rs80823340	17	64145544	MC3R melanocortin 3 receptor
ALGA0096195	Dd26	5.2617	0.0815076	0.019468	rs80823340	17	64145544	MC3R melanocortin 3 receptor
H3GA0049372	Dd19	5.2801	0.0817796	0.0185411	rs81466954	17	56886500
MARC0031201	Dd5	4.3676	0.0681413	0.0425808		17	52661164
ALGA0095407	Dd5	4.1908	0.0654758	0.0464441	rs81466732	17	51811675
ALGA0095323	Dd5	4.2825	0.0668588	0.0464441	rs80876870	17	50728338
ALGA0095323	Dd12	4.4134	0.0688298	0.0350349	rs80876870	17	50728338
ALGA0095323	Dd19	6.3382	0.0973455	0.00421694	rs80876870	17	50728338
ASGA0091572	Dd5	4.2405	0.0664512	0.0464441	rs81479260	17	49835909
ALGA0094409	Dd12	4.1354	0.0646379	0.0404774	rs80951249	17	35651731
ALGA0094407	Dd19	4.5792	0.0735595	0.0390485	rs81293057	17	35644668
ASGA0076061	Dd5	5.0894	0.0789466	0.0271259	rs80838251	17	32222217	LOC100511790 (C17H20orf26)
ASGA0076061	Dd12	4.7029	0.0731765	0.0350349	rs80838251	17	32222217	LOC100511790 (C17H20orf26)
H3GA0048297	Dd5	4.2692	0.0666584	0.0464441	rs80994853	17	32206323	LOC100511790 (C17H20orf26)
H3GA0048297	Dd12	4.2029	0.0656584	0.0390334	rs80994853	17	32206323	LOC100511790 (C17H20orf26)
ASGA0075740	Dd12	4.394	0.0573246	0.0350349	rs80873469	17	23888831
H3GA0051149	Dd26	4.0393	0.0631853	0.0426011	rs81470982	18	55525891	LOC100515636
ASGA0029197	Dd19	4.3497	0.0678712	0.0460192	rs	Uwgs	198698344
CASI0009866	Dd26	4.1847	0.0653823	0.0365619	rs325894687	X	144039023
H3GA0051329	Dd19	4.7485	0.0741083	0.0327906	rs81472621	X	4876523
ALGA0112274	Dd5	6.019	0.0926776	0.0180858	rs81340846
ASGA0084190	Dd5	5.4947	0.0849592	0.0180858	rs81341874
ASGA0084379	Dd5	5.4464	0.0724703	0.0180858	rs81342922
ALGA0123609	Dd5	4.1686	0.0651401	0.0465366	rs81322000
ALGA0111239	Dd12	4.5111	0.0702997	0.0350349	rs81339648
MARC0050347	Dd12	4.4201	0.068932	0.0350349
ASGA0018282	Dd12	4.1598	0.0650067	0.0394488	rs80932601
ASGA0096141	Dd12	4.1247	0.0644763	0.0409979	rs81315759
H3GA0056324	Dd19	4.5348	0.0706554	0.0418974	rs81322740
MARC0032581	Dd19	4.38	0.0683283	0.0460192
ASGA0096380	Dd19	4.2564	0.0664648	0.0471386	rs81477568
ALGA0120079	Dd26	5.504	0.085382	0.019468	rs81327398
MARC0032581	Dd26	4.9989	0.077599	0.019468
ASGA0018282	Dd26	4.9255	0.0765031	0.0219759	rs80932601
DIAS0002016	Dd26	4.8077	0.0747449	0.0248429
ALGA0105616	Dd26	4.6839	0.0728922	0.0288031	rs81332965
ALGA0033085	Dd26	4.3994	0.0686194	0.0311741	rs81385619
ALGA0111239	Dd26	4.324	0.0674842	0.0313506	rs81339648
MARC0050347	Dd26	4.1432	0.0647559	0.0366276
ASGA0100510	Dd26	4.1157	0.0643406	0.038533	rs81321301
