# Supplementary material for: Integrated Genome-wide association and hypothalamus eQTL studies indicate a link between the circadian rhythm-related gene PER1 and coping behavior
Source: Sci Rep. 2015 Nov 5;5:16264. doi: 10.1038/srep16264 (PMC4633681; doi:10.1038/srep16264)
Supplement: Supplementary Table 3 [file srep16264-s3.xls]

## Sheet: Tabelle1
Supplementary Table 3
Markers significantly associated with frequency of struggling bouts (F) of piglets at day 5, 12, 19, 26 (Fd5, Fd12, Fd19 and Fd26) (FDR<5%)
SNP_ID	Trait	NegLog10_ProbGenotype	Rsquare_Genotype	NegLog10_ProbGenotype_FDR	rs_number	SSC10_2	position10_2	SNP located in transcript
ASGA0007626	Fd5	4.0051	0.0635292	0.0471897	rs80858268	1	299712009	PPP6C
H3GA0004889	Fd5	4.0051	0.0635292	0.0471897	rs80858349	1	299677684
DRGA0002418	Fd12	4.1044	0.0533265	0.0326234		1	291071890
M1GA0001437	Fd5	4.0136	0.0636597	0.0471897	rs80915730	1	284386253	LOC100516718
ALGA0007870	Fd12	4.1922	0.0545974	0.0292813	rs80841267	1	239874658
MARC0046138	Fd12	4.0877	0.0530838	0.0333063		1	228287595
INRA0005609	Fd12	4.224	0.0554374	0.0288813	rs337606784	1	213200772
INRA0005602	Fd12	4.2116	0.054879	0.0288813	rs343949804	1	213106704
MARC0036886	Fd12	5.528	0.0738907	0.0123986		1	213086155
MARC0045253	Fd12	4.1188	0.0535353	0.0318453		1	213058309
ALGA0005805	Fd26	4.1319	0.0650259	0.0474399	rs80835791	1	137296616
CASI0003434	Fd5	4.1686	0.0660358	0.0471897	rs324859861	1	112565331	DCC
INRA0003535	Fd5	4.1686	0.0660358	0.0471897	rs332895230	1	111796269
MARC0075524	Fd5	4.1686	0.0660358	0.0471897		1	110903682
MARC0019742	Fd5	4.0916	0.0648563	0.0471897		1	110728216
CAIL0000072	Fd5	4.0916	0.0648563	0.0471897	rs327087023	1	110548193	SMAD4
INRA0003519	Fd5	4.0916	0.0648563	0.0471897	rs341298826	1	110403172	ME2
INRA0003515	Fd5	4.0916	0.0648563	0.0471897	rs343342640	1	110313837
ALGA0005264	Fd5	4.0916	0.0648563	0.0471897	rs81355469	1	110279854
INRA0003513	Fd5	4.0916	0.0648563	0.0471897	rs324461538	1	110173874
INRA0003497	Fd5	4.0916	0.0648563	0.0471897	rs341997956	1	110118325	MAPK4
DRGA0000394	Fd12	4.6238	0.072235	0.0234237		1	32050924
ASGA0094670	Fd26	5.1137	0.0798462	0.0431232	rs81313901	1	22506325
ALGA0104320	Fd26	5.1137	0.0798462	0.0431232	rs81474302	1	22505415
ALGA0107609	Fd26	5.1137	0.0798462	0.0431232	rs81335376	1	22282625
ALGA0109457	Fd12	4.1004	0.064328	0.0326303	rs81474816	2	155405019	JAKMIP2
ASGA0095110	Fd19	4.5822	0.0720984	0.0482746	rs81314432	2	143647992	IL9
ASGA0011398	Fd12	4.3991	0.068849	0.025502	rs81363201	2	121656450
ALGA0015239	Fd12	4.1673	0.065342	0.0292813	rs81363172	2	121624302
ALGA0108179	Fd12	4.2111	0.066005	0.0288813	rs81336050	2	65200938	LOC100515528
DIAS0003568	Fd12	4.2111	0.066005	0.0288813	rs80976362	2	65152586	LOC100516063
ASGA0010464	Fd12	4.4614	0.0697892	0.025502	rs81359537	2	62146679
ALGA0013926	Fd5	4.2133	0.0667203	0.0471897	rs81359587	2	60907615
DIAS0000292	Fd5	4.2133	0.0667203	0.0471897	rs329447474	2	60289565	CPAMD8
H3GA0006882	Fd19	4.3936	0.069236	0.0482746	rs81359672	2	60056520	LOC100520722
ALGA0105332	Fd12	4.0703	0.0638698	0.033485	rs81332638	2	26830459	LOC100523837
MARC0073025	Fd12	4.0703	0.0638698	0.033485		2	26823256
ALGA0120738	Fd26	4.9198	0.076938	0.0431232	rs81474700	2	25247173
ALGA0012559	Fd26	4.9735	0.0777432	0.0431232	rs81356089	2	24801557
ALGA0115736	Fd5	6.3318	0.0985664	0.021277	rs81345061	2	1496575	LOC100738060 (liprin-alpha-1-like
ALGA0115736	Fd12	4.441	0.0694809	0.025502	rs81345061	2	1496575	LOC100738060 (liprin-alpha-1-like
ALGA0115736	Fd19	5.5289	0.0863331	0.0334151	rs81345061	2	1496575	LOC100738060 (liprin-alpha-1-like
ALGA0066946	Fd12	4.8847	0.0761518	0.017697	rs81436805	3	139956551
ALGA0066946	Fd19	4.4348	0.0698624	0.0482746	rs81436805	3	139956551
ALGA0066946	Fd26	4.223	0.0664109	0.0474399	rs81436805	3	139956551
ALGA0066945	Fd12	4.8847	0.0761518	0.017697	rs81436793	3	139930024
ALGA0066945	Fd19	4.4348	0.0698624	0.0482746	rs81436793	3	139930024
ALGA0066945	Fd26	4.223	0.0664109	0.0474399	rs81436793	3	139930024
ALGA0107834	Fd5	4.5351	0.0716286	0.0451494	rs81335643	3	139812530	ASGR1
ALGA0107834	Fd12	4.5335	0.0708747	0.025502	rs81335643	3	139812530	ASGR1
ALGA0107834	Fd19	4.4439	0.0700003	0.0482746	rs81335643	3	139812530	ASGR1
ALGA0107834	Fd26	4.5326	0.0711032	0.0474399	rs81335643	3	139812530	ASGR1
ASGA0015696	Fd12	4.207	0.0659438	0.0288813	rs81374846	3	110812066
ALGA0020487	Fd26	4.0892	0.0532887	0.0474399	rs81374676	3	109964781	VIT
ASGA0015187	Fd5	4.0003	0.0634555	0.0471897	rs81372839	3	80731857
MARC0001022	Fd26	4.3139	0.0677914	0.0474399		3	79174785
ASGA0089686	Fd26	4.3139	0.0677914	0.0474399	rs81307833	3	79053106
ALGA0029567	Fd26	4.54	0.0712154	0.0474399	rs80953290	4	140216348
ALGA0027905	Fd12	4.242	0.0664736	0.0285845	rs80897614	4	117661351
ALGA0027619	Fd12	4.518	0.0593153	0.025502	rs80808504	4	114323736
CASI0009812	Fd5	5.3615	0.0841175	0.0451494	rs330426751	4	92869085
ASGA0019979	Fd26	4.4777	0.0702722	0.0474399	rs80898340	4	71698156
M1GA0005795	Fd5	4.4454	0.0702627	0.0471897	rs80919297	4	18081418
M1GA0005795	Fd12	4.55	0.0711242	0.025502	rs80919297	4	18081418
H3GA0011974	Fd12	4.341	0.0679703	0.025502	rs80966253	4	11887853
ASGA0085069	Fd12	4.4374	0.0694257	0.025502	rs81346961	4	11785073
ALGA0022724	Fd5	4.1707	0.0660679	0.0471897	rs80997926	4	7338341
ALGA0034199	Fd5	4.0427	0.0641072	0.0471897	rs80953061	5	107165464	SYT1
DRGA0006441	Fd5	4.0427	0.0641072	0.0471897		5	107142369
ALGA0034164	Fd5	4.1752	0.0661375	0.0471897	rs80890777	5	106956614	SYT1
MARC0050588	Fd5	4.6414	0.0732452	0.0451494		5	106649400
ASGA0027164	Fd5	4.6414	0.0732452	0.0451494		5	106572070
M1GA0008168	Fd5	4.5809	0.072325	0.0451494	rs80958556	5	106434635
ASGA0026508	Fd5	4.1062	0.06508	0.0471897		5	85312270
ALGA0033095	Fd19	4.3441	0.0571881	0.0485429	rs80924775	5	82304070	LOC100512606
ALGA0109561	Fd5	4.3261	0.0571227	0.0471897	rs80988534	5	81184961
MARC0040375	Fd5	4.3459	0.0574117	0.0471897		5	78185485
INRA0019999	Fd5	4.3459	0.0574117	0.0471897	rs324999953	5	78104632	TMEM117
ALGA0032936	Fd5	4.0446	0.0530042	0.0471897	rs80891783	5	77534218
CASI0005793	Fd5	4.5279	0.0600731	0.0451494	rs322417510	5	76781248
DBUN0003537	Fd5	4.5279	0.0600731	0.0451494		5	76448122
INRA0019895	Fd5	4.5279	0.0600731	0.0451494	rs320158242	5	73869108
MARC0050654	Fd26	4.1891	0.0658958	0.0474399		5	70829943
ALGA0032428	Fd12	4.0044	0.0518776	0.0359281	rs80828123	5	67454360
H3GA0016191	Fd12	4.3716	0.0571955	0.025502	rs81383616	5	33894906
ALGA0031539	Fd12	4.3716	0.0571955	0.025502	rs81383606	5	33869835	IRAK3
DRGA0005616	Fd12	4.3716	0.0571955	0.025502		5	33811318
ALGA0031536	Fd12	4.3716	0.0571955	0.025502	rs81383595	5	33795824
DRGA0005615	Fd12	4.3716	0.0571955	0.025502		5	33776291
DIAS0000983	Fd26	4.1048	0.0646139	0.0474399	rs339702077	5	7308984
ASGA0024056	Fd19	4.3941	0.0692428	0.0482746		5	5995341
H3GA0015371	Fd12	5.013	0.0780717	0.017697	rs80807024	5	5982115	LOC100154640 (CACNA1I)
H3GA0015082	Fd5	4.8335	0.0645351	0.0451494	rs81383668	5	1087963	FBLN1
ALGA0116966	Fd12	4.2903	0.0672047	0.0274441	rs81346622	6	61590496
ASGA0090386	Fd12	4.3422	0.0679892	0.025502	rs81308696	6	61262842
ASGA0084610	Fd12	4.3422	0.0679892	0.025502	rs81344328	6	61004887
MARC0086195	Fd12	4.3422	0.0679892	0.025502		6	60979125
MARC0082219	Fd12	4.3422	0.0679892	0.025502		6	60761630
ALGA0118773	Fd12	4.3422	0.0679892	0.025502	rs81325750	6	60723653
H3GA0056817	Fd12	4.1237	0.0651244	0.0317795	rs81306810	6	60707514
ALGA0107661	Fd12	4.3422	0.0679892	0.025502	rs81335441	6	60687583
ASGA0085124	Fd12	4.3422	0.0679892	0.025502	rs81347263	6	60680828
ALGA0119054	Fd12	4.3422	0.0679892	0.025502	rs81326136	6	60540180
MARC0054213	Fd12	4.0398	0.0634075	0.0344449		6	59962739
ALGA0112110	Fd19	5.1865	0.0812101	0.0334151	rs81340640	6	24890472
ALGA0120313	Fd19	5.1865	0.0812101	0.0334151	rs81327668	6	24788842
ALGA0122184	Fd19	5.2092	0.0697725	0.0334151	rs81311271	6	24563494
MARC0009254	Fd12	4.1715	0.0654058	0.0292813		6	16449770
ALGA0034669	Fd12	4.3787	0.06854	0.025502	rs81391557	6	16406672
DIAS0001800	Fd12	4.1715	0.0654058	0.0292813	rs81216702	6	16261677	NFAT5
ALGA0102560	Fd5	4.3608	0.0689723	0.0471897	rs81329386	6	8808878
ALGA0102560	Fd12	4.9649	0.077353	0.017697	rs81329386	6	8808878
ALGA0111931	Fd5	4.3608	0.0689723	0.0471897	rs81340419	6	8710349
ALGA0111931	Fd12	4.9649	0.077353	0.017697	rs81340419	6	8710349
MARC0012808	Fd12	4.273	0.066943	0.0275969		7	130403573
MARC0081924	Fd12	4.273	0.066943	0.0275969		7	130384761
M1GA0010575	Fd26	4.8863	0.0764344	0.0431232	rs80948165	7	98259518	RAD51B
ALGA0038263	Fd26	4.581	0.0718344	0.0474399	rs80904556	7	6446432
DRGA0007051	Fd12	5.1369	0.0682578	0.0168002		7	4762043
ASGA0030465	Fd12	4.5018	0.0703977	0.025502		7	2622229
ALGA0050206	Fd12	4.0139	0.0630134	0.0359281	rs81405927	8	145914891
MARC0071058	Fd12	4.2987	0.0673309	0.0272386		8	145888527
ALGA0050219	Fd12	4.2416	0.0669218	0.0285845	rs81405961	8	145801882
ASGA0092173	Fd5	4.739	0.0747258	0.0451494	rs81476798	8	145315117
ALGA0104000	Fd12	4.7529	0.0741755	0.0206912	rs81331087	8	144998787	SCD5
CASI0007231	Fd5	4.2913	0.0679116	0.0471897	rs342973142	8	142003177	MAPK10
ALGA0049938	Fd5	4.295	0.0679677	0.0471897	rs81405118	8	141745061
ASGA0040214	Fd5	5.2297	0.0821366	0.0451494		8	141723010
MARC0067395	Fd12	4.7044	0.0734463	0.0206912		8	88781376
MARC0075981	Fd12	5.0333	0.0783749	0.017697		8	88571296
MARC0078238	Fd5	5.1939	0.0815986	0.0451494		8	85554838	LOC100620970
MARC0078238	Fd12	4.8868	0.0761832	0.017697		8	85554838	LOC100620970
ALGA0048310	Fd12	4.8713	0.0759511	0.017697	rs81401657	8	83216878	LRBA
DRGA0008660	Fd12	4.8713	0.0759511	0.017697		8	83042829
DRGA0009899	Fd26	4.4267	0.0695017	0.0474399		9	141385072
MARC0070295	Fd26	4.4267	0.0695017	0.0474399		9	141246965
ALGA0053356	Fd19	4.3822	0.0690621	0.0482746	rs81412069	9	64845247
H3GA0026259	Fd19	4.4334	0.0705638	0.0482746	rs80900388	9	8353806	LOC100622758 (FCHSD2)
H3GA0026259	Fd26	4.2125	0.0669373	0.0474399	rs80900388	9	8353806	LOC100622758 (FCHSD2)
ALGA0050979	Fd19	4.8009	0.0754065	0.0482746	rs80792346	9	8328611	LOC100622758 (FCHSD2)
ALGA0050979	Fd26	4.3528	0.0683812	0.0474399	rs80792346	9	8328611	LOC100622758 (FCHSD2)
ASGA0041256	Fd19	4.8009	0.0754065	0.0482746		9	8308521
ASGA0041256	Fd26	4.3528	0.0683812	0.0474399		9	8308521
MARC0053552	Fd5	4.0568	0.0531824	0.0471897		9	5681485
MARC0053552	Fd12	4.0421	0.0524238	0.0344449		9	5681485
MARC0085179	Fd12	5.329	0.0827843	0.0143928		9	1121383
MARC0041458	Fd12	4.4254	0.0692448	0.025502		10	75778222
ASGA0094130	Fd5	4.0667	0.0644753	0.0471897	rs81313199	10	74241781
ASGA0049082	Fd12	4.0589	0.0636981	0.0336755	rs81427966	10	73876295
ALGA0060087	Fd5	4.1665	0.066003	0.0471897	rs81427830	10	73617862
MARC0035809	Fd12	5.5056	0.0854066	0.0123986		10	72856444
ALGA0059493	Fd12	4.3792	0.0685484	0.025502	rs81426080	10	62378735
ASGA0097290	Fd19	4.3682	0.0688495	0.0482746	rs81317202	10	25845373
ASGA0097290	Fd26	4.1722	0.0656396	0.0474399	rs81317202	10	25845373
ALGA0056876	Fd12	6.6016	0.0892572	0.00657071	rs81428842	10	10557677
H3GA0029058	Fd12	4.0568	0.0636654	0.0336755	rs81428316	10	8068489	USH2A
H3GA0031736	Fd5	5.0956	0.0801179	0.0451494	rs81430767	11	27007918
ASGA0049606	Fd12	5.0744	0.0789898	0.0176367	rs80818064	11	8523653
ALGA0067003	Fd12	4.9308	0.0768421	0.017697	rs81437045	12	56223718
ALGA0067003	Fd26	4.1093	0.064683	0.0474399	rs81437045	12	56223718
H3GA0034753	Fd5	4.8196	0.0759477	0.0451494	rs81437000	12	56111732	LOC100739126 (nuclear distribution protein nudE-like 1-like)
H3GA0034753	Fd12	5.4343	0.0843478	0.0126167	rs81437000	12	56111732	LOC100739126 (nuclear distribution protein nudE-like 1-like)
H3GA0034753	Fd19	4.4537	0.0701493	0.0482746	rs81437000	12	56111732	LOC100739126 (nuclear distribution protein nudE-like 1-like)
H3GA0034753	Fd26	4.9191	0.0769274	0.0431232	rs81437000	12	56111732	LOC100739126 (nuclear distribution protein nudE-like 1-like)
ALGA0066986	Fd12	5.8231	0.0901029	0.0108267	rs81436988	12	56093886
ALGA0066986	Fd26	4.863	0.0760846	0.0431232	rs81436988	12	56093886
ALGA0066981	Fd5	4.3842	0.0693304	0.0471897	rs81436965	12	56035133
ALGA0066981	Fd12	4.7013	0.0733996	0.0206912	rs81436965	12	56035133
DIAS0001557	Fd5	5.0921	0.0800651	0.0451494	rs328962961	12	55962023	RANGRF
DIAS0001557	Fd26	4.4944	0.070526	0.0474399	rs328962961	12	55962023	RANGRF,SLC25A35
ASGA0105202	Fd5	4.9098	0.0773126	0.0451494	rs81477882	12	55918933	CTC1
ASGA0105202	Fd12	5.155	0.0801913	0.0168002	rs81477882	12	55918933	CTC1
ASGA0105202	Fd19	4.3091	0.0679498	0.0485429	rs81477882	12	55918933	CTC1
ASGA0105202	Fd26	4.4011	0.0691133	0.0474399	rs81477882	12	55918933	CTC1
MARC0073387	Fd5	4.9098	0.0773126	0.0451494		12	55906874
MARC0073387	Fd12	5.155	0.0801913	0.0168002		12	55906874
MARC0073387	Fd19	4.3091	0.0679498	0.0485429		12	55906874
MARC0073387	Fd26	4.4011	0.0691133	0.0474399		12	55906874
ALGA0121951	Fd5	4.6463	0.0733186	0.0451494	rs81308518	12	55883014
ALGA0121951	Fd12	5.6662	0.0877848	0.0110372	rs81308518	12	55883014
ALGA0121951	Fd19	5.2232	0.08176	0.0334151	rs81308518	12	55883014
ALGA0121951	Fd26	4.345	0.0682631	0.0474399	rs81308518	12	55883014
ALGA0066975	Fd5	4.836	0.0761948	0.0451494	rs81436936	12	55864166
ALGA0066975	Fd12	5.8521	0.0905303	0.0108267	rs81436936	12	55864166
ALGA0066975	Fd19	5.2271	0.0818188	0.0334151	rs81436936	12	55864166
ALGA0066975	Fd26	4.4886	0.0704383	0.0474399	rs81436936	12	55864166
ASGA0055092	Fd5	4.7407	0.0747515	0.0451494	rs10720116	12	55839256	LOC100620648 (PER1)
ASGA0055092	Fd12	6.2066	0.0957443	0.00953942	rs10720116	12	55839256	LOC100620648 (PER1)
ASGA0055092	Fd19	5.4646	0.0853738	0.0334151	rs10720116	12	55839256	LOC100620648 (PER1)
ASGA0055092	Fd26	5.0974	0.0796012	0.0431232	rs10720116	12	55839256	LOC100620648 (PER1)
M1GA0016964	Fd5	4.7304	0.074595	0.0451494	rs81436896	12	55801721
M1GA0016964	Fd12	4.9638	0.0773362	0.017697	rs81436896	12	55801721
M1GA0016964	Fd19	4.287	0.0676147	0.0486916	rs81436896	12	55801721
M1GA0016964	Fd26	4.2614	0.0669945	0.0474399	rs81436896	12	55801721
ALGA0066969	Fd12	5.7257	0.0886648	0.0108267	rs81436903	12	55602201
ALGA0066969	Fd19	4.3852	0.0691081	0.0482746	rs81436903	12	55602201
ALGA0066969	Fd26	4.8522	0.0759217	0.0431232	rs81436903	12	55602201
ASGA0102838	Fd12	6.5446	0.100687	0.00657071	rs81324230	12	55575876
ASGA0102838	Fd19	5.4745	0.0855205	0.0334151	rs81324230	12	55575876
ASGA0102838	Fd26	5.011	0.0783059	0.0431232	rs81324230	12	55575876
ASGA0055076	Fd26	4.7278	0.0740491	0.0474399	rs81436860	12	55245327	LOC100522212 (ATP1B2)
ALGA0066960	Fd12	5.7257	0.0886648	0.0108267	rs81436874	12	55218591	LOC100522033 (WRAP53)
ALGA0066960	Fd19	4.3852	0.0691081	0.0482746	rs81436874	12	55218591	LOC100522033 (WRAP53)
ALGA0066960	Fd26	4.8522	0.0759217	0.0431232	rs81436874	12	55218591	LOC100522033 (WRAP53)
M1GA0016958	Fd12	5.7257	0.0886648	0.0108267	rs81436879	12	55213320	LOC100522033 (WRAP53)
M1GA0016958	Fd19	4.3852	0.0691081	0.0482746	rs81436879	12	55213320	LOC100522033 (WRAP53)
M1GA0016958	Fd26	4.8522	0.0759217	0.0431232	rs81436879	12	55213320	LOC100522033 (WRAP53)
ASGA0099599	Fd12	5.4907	0.0851858	0.0123986	rs81320129	12	55051174
ASGA0099599	Fd19	4.9566	0.077754	0.0464198	rs81320129	12	55051174
ASGA0099599	Fd26	4.1597	0.0654497	0.0474399	rs81320129	12	55051174
H3GA0034704	Fd19	4.4534	0.0701435	0.0482746	rs81436755	12	54713753
MARC0014525	Fd12	4.4167	0.0691142	0.025502		12	54699212
ALGA0066930	Fd19	4.4534	0.0701435	0.0482746	rs81436727	12	54679228
ASGA0085214	Fd26	4.1487	0.0652822	0.0474399	rs81347764	12	54624831
ALGA0110696	Fd26	4.1872	0.0658671	0.0474399	rs81339011	12	54515153
MARC0086017	Fd19	4.3682	0.0688495	0.0482746		12	53795262
MARC0086017	Fd26	4.1722	0.0656396	0.0474399		12	53795262
ASGA0096457	Fd12	4.1762	0.0654768	0.0292813	rs81316186	12	53515120
ASGA0096457	Fd26	4.1933	0.0659596	0.0474399	rs81316186	12	53515120
ALGA0122229	Fd12	4.1762	0.0654768	0.0292813	rs81311841	12	53515054
ALGA0122229	Fd26	4.1933	0.0659596	0.0474399	rs81311841	12	53515054
ASGA0083992	Fd19	4.3275	0.0682305	0.0485429	rs81340686	12	53275077
ASGA0055046	Fd19	4.3682	0.0688495	0.0482746	rs81436702	12	53041708
ASGA0055046	Fd26	4.1722	0.0656396	0.0474399	rs81436702	12	53041708
H3GA0034686	Fd19	4.3682	0.0688495	0.0482746	rs81436649	12	52924995
H3GA0034686	Fd26	4.1722	0.0656396	0.0474399	rs81436649	12	52924995
MARC0036299	Fd12	4.0576	0.063678	0.0336755		12	52398279
ALGA0065766	Fd26	4.1734	0.065883	0.0474399	rs81433072	12	27027068	CACNA1G
ALGA0065780	Fd26	4.081	0.0642516	0.0477459	rs81433116	12	26848734	LOC100513042 (RSAD1)
ALGA0110005	Fd26	4.1464	0.0652468	0.0474399	rs81338197	12	26838296	ACSF2
ALGA0064792	Fd19	4.4508	0.0701046	0.0482746	rs80836795	12	9516787
ALGA0064332	Fd26	4.8027	0.0754336	0.045307	rs81439982	12	2311814	,
ALGA0069846	Fd26	4.1488	0.0652829	0.0474399	rs80819587	13	46557742	LOC100517971,LOC100622030
ALGA0110721	Fd5	4.4201	0.069878	0.0471897	rs81339043	13	13965439	LOC396710
ASGA0055983	Fd5	4.1101	0.0651396	0.0471897	rs80838670	13	12401927	THRB (C-ERBA-B1)
ASGA0055983	Fd12	4.8524	0.0756678	0.017971	rs80838670	13	12401927	THRB (C-ERBA-B1)
H3GA0035348	Fd12	4.234	0.0663526	0.0285845	rs81002048	13	9084150
ALGA0067480	Fd12	4.4401	0.0694672	0.025502	rs81444947	13	3433597
ALGA0067468	Fd12	4.0709	0.0638801	0.033485	rs81444884	13	3359495
ALGA0067470	Fd12	4.0709	0.0638801	0.033485	rs81444894	13	3347349
M1GA0027266	Fd5	4.3001	0.0680467	0.0471897	rs81306565	14	149179306	antigen KI-67-like
ALGA0105709	Fd5	4.3001	0.0680467	0.0471897	rs81333067	14	149176408	antigen KI-67-like
MARC0010015	Fd26	4.0901	0.0643897	0.0474399		14	91126881
ALGA0079382	Fd26	4.0901	0.0643897	0.0474399	rs80814459	14	91079399	NRG3
DRGA0014185	Fd26	4.0901	0.0643897	0.0474399		14	91056280
ALGA0079330	Fd26	4.0901	0.0643897	0.0474399	rs80912344	14	89521045
MARC0057510	Fd26	4.0901	0.0643897	0.0474399		14	89058255
ALGA0079299	Fd26	4.3862	0.0688873	0.0474399	rs80883199	14	89041581	LOC100153283
ASGA0064787	Fd26	4.0901	0.0643897	0.0474399	rs80943833	14	88898693
ASGA0064713	Fd26	4.168	0.0655754	0.0474399	rs80931907	14	87504891
ALGA0104948	Fd12	4.4826	0.0701079	0.025502	rs81332188	14	22644739
ALGA0118149	Fd12	4.4826	0.0701079	0.025502	rs81348062	14	22530434
ALGA0087324	Fd5	4.0543	0.0642848	0.0471897	rs81455031	15	136750816
ALGA0087324	Fd19	4.6959	0.0738188	0.0482746	rs81455031	15	136750816
MARC0028230	Fd5	4.0543	0.0642848	0.0471897		15	136689942
MARC0028230	Fd19	4.6959	0.0738188	0.0482746		15	136689942
ASGA0070822	Fd5	4.0543	0.0642848	0.0471897	rs81455064	15	136549823
ASGA0070822	Fd19	4.6959	0.0738188	0.0482746	rs81455064	15	136549823
ASGA0068684	Fd12	4.4314	0.0580609	0.025502	rs81455719	15	16507867	THSD7B
H3GA0053879	Fd26	4.1834	0.06581	0.0474399	rs81346909	16	83874159
MARC0043859	Fd5	4.0358	0.0640004	0.0471897		16	39993955
DRGA0016134	Fd5	4.2367	0.0670777	0.0471897		16	39865475
MARC0010609	Fd5	4.1635	0.0659577	0.0471897		16	38919042
H3GA0046376	Fd26	4.2488	0.0668029	0.0474399	rs81457843	16	30709921
ALGA0089983	Fd26	4.1086	0.0646717	0.0474399	rs81457820	16	30581146
ALGA0106657	Fd26	4.2578	0.06694	0.0474399	rs81334211	16	28811451	GHR
ALGA0110358	Fd26	4.2578	0.06694	0.0474399	rs81338602	16	28811181	GHR
MARC0009487	Fd26	4.2504	0.066828	0.0474399		16	28558707
ASGA0072378	Fd12	4.8758	0.064489	0.017697	rs81464800	16	17715348
ASGA0072378	Fd26	4.1537	0.0542249	0.0474399	rs81464800	16	17715348
MARC0026190	Fd12	4.8758	0.064489	0.017697		16	17664626
MARC0026190	Fd26	4.1537	0.0542249	0.0474399		16	17664626
ALGA0089260	Fd26	4.1634	0.065505	0.0474399	rs80826053	16	16435455
ALGA0112177	Fd12	4.2767	0.0669988	0.0275969	rs81340717	16	5548539
ALGA0096195	Fd5	4.4911	0.0709591	0.0471897	rs80823340	17	64145544	MC3R melanocortin 3 receptor
ALGA0096195	Fd12	4.7234	0.0737314	0.0206912	rs80823340	17	64145544	MC3R melanocortin 3 receptor
ALGA0096195	Fd26	5.1857	0.0809235	0.0431232	rs80823340	17	64145544	MC3R melanocortin 3 receptor
ASGA0077608	Fd5	4.6982	0.0741066	0.0451494	rs80940421	17	59197654	NFATC2
H3GA0049372	Fd5	4.0014	0.063473	0.0471897	rs81466954	17	56886500
H3GA0049372	Fd19	4.7863	0.075186	0.0482746	rs81466954	17	56886500
DRGA0016766	Fd5	4.1997	0.0552733	0.0471897		17	54672683
MARC0031201	Fd5	4.9915	0.0785463	0.0451494		17	52661164
ALGA0095422	Fd5	4.0953	0.0649124	0.0471897	rs80790524	17	52150042
M1GA0022116	Fd19	4.6489	0.0731084	0.0482746	rs80838832	17	51697719	MYBL2
ASGA0077178	Fd5	4.3359	0.0685936	0.0471897	rs81466669	17	50988229
ALGA0095334	Fd5	4.3359	0.0685936	0.0471897	rs80824610	17	50796444
ALGA0095323	Fd5	4.5372	0.0716605	0.0451494	rs80876870	17	50728338
ALGA0095323	Fd19	5.1198	0.0802087	0.0350663	rs80876870	17	50728338
MARC0089594	Fd5	4.3359	0.0685936	0.0471897		17	50594611
ASGA0104479	Fd5	4.3359	0.0685936	0.0471897	rs81304474	17	50454645
ASGA0104419	Fd5	4.0085	0.0635828	0.0471897	rs81304398	17	50453469
ASGA0077143	Fd5	4.576	0.0722503	0.0451494	rs80863026	17	50272974
H3GA0048569	Fd26	4.232	0.066548	0.0474399	rs80882394	17	36926199	UBOX5
H3GA0048567	Fd26	4.232	0.066548	0.0474399	rs80886060	17	36899381	UBOX5
M1GA0021866	Fd26	4.232	0.066548	0.0474399	rs80932902	17	36882644
ASGA0076417	Fd26	4.232	0.066548	0.0474399	rs80982258	17	36832550	LOC100157088
H3GA0048550	Fd26	4.2312	0.0665355	0.0474399	rs80988530	17	36703557	LOC100522907
ASGA0076170	Fd5	4.0326	0.0639519	0.0471897	rs80834167	17	33727431
ASGA0076061	Fd5	5.5697	0.0872373	0.0410088	rs80838251	17	32222217	LOC100511790
ASGA0076061	Fd12	4.2357	0.0663783	0.0285845	rs80838251	17	32222217	LOC100511790
H3GA0048297	Fd5	5.0138	0.078883	0.0451494	rs80994853	17	32206323	LOC100511790
ALGA0093787	Fd12	5.227	0.0695567	0.0168002	rs81465507	17	24831225	TASP1
ASGA0075740	Fd12	4.1678	0.0542447	0.0292813	rs80873469	17	23888831
ASGA0075724	Fd12	4.7072	0.0620511	0.0206912	rs80862116	17	23654767
ALGA0093705	Fd12	4.7072	0.0620511	0.0206912	rs80890576	17	23417921
ASGA0075707	Fd5	4.1294	0.0654355	0.0471897	rs80810853	17	22547070
H3GA0048061	Fd5	4.1294	0.0654355	0.0471897	rs81465466	17	22532084
ASGA0075699	Fd5	4.1294	0.0654355	0.0471897	rs80988230	17	22221636
H3GA0051149	Fd19	4.5464	0.0715548	0.0482746	rs81470982	18	55525891	LOC100515636 (OGDH)
H3GA0051149	Fd26	5.0066	0.0782402	0.0431232	rs81470982	18	55525891	LOC100515636
DIAS0003387	Fd5	4.0417	0.064092	0.0471897	rs321611267	18	55225408	LOC100511728 (NACAD)
DIAS0003387	Fd19	4.2973	0.0677713	0.0485429	rs321611267	18	55225408	LOC100511728
DIAS0003666	Fd19	4.298	0.0677816	0.0485429	rs81211348	18	55225398	LOC100511728
ALGA0098607	Fd5	4.3561	0.0689016	0.0471897	rs81470605	18	52307963	OSBPL3
ALGA0097961	Fd12	4.3376	0.0679198	0.025502	rs81468858	18	38620060
MARC0085291	Fd12	4.7454	0.0740631	0.0206912		18	38350870
ALGA0115518	Fd12	4.614	0.0720875	0.0234237	rs81479469	18	38238900
CASI0009866	Fd12	4.6943	0.0732947	0.0206912	rs325894687,rs325894687	X	144039023
ASGA0102974	Fd5	5.6478	0.0884043	0.0410088	rs81324373
MARC0034278	Fd5	4.5279	0.0600731	0.0451494
ASGA0092474	Fd5	4.3187	0.0683301	0.0471897	rs81311230
MARC0016136	Fd5	4.1771	0.0555171	0.0471897
M1GA0016336	Fd5	4.1424	0.0656351	0.0471897	rs81441038
ALGA0112274	Fd5	4.1279	0.0654121	0.0471897	rs81340846
H3GA0010292	Fd5	4.07	0.0763479	0.0471897	rs81374920
ASGA0091980	Fd5	4.0243	0.0638249	0.0471897	rs81475878
M1GA0024214	Fd5	4.0194	0.0637498	0.0471897	rs81331117
H3GA0055209	Fd12	5.4162	0.0840798	0.0126167	rs81310595
H3GA0056700	Fd12	5.1606	0.0802752	0.0168002	rs81305579
MARC0097178	Fd12	5.1058	0.079458	0.0171895
ALGA0120403	Fd12	4.7238	0.0622917	0.0206912	rs81327778
H3GA0056755	Fd12	4.6124	0.0720632	0.0234237	rs81306217
ASGA0018282	Fd12	4.4529	0.0696611	0.025502	rs80932601
H3GA0010292	Fd12	4.4162	0.081574	0.025502	rs81374920
M1GA0024794	Fd12	4.3864	0.0686573	0.025502	rs81341216
ALGA0112656	Fd12	4.3422	0.0679892	0.025502	rs81341284
ALGA0033826	Fd12	4.3245	0.0677215	0.0259713	rs80852685
ASGA0100689	Fd12	4.2399	0.0664413	0.0285845	rs81477278
H3GA0053932	Fd12	4.1881	0.0545386	0.0292813	rs81347359
MARC0084817	Fd12	4.1245	0.0646931	0.0317795
H3GA0056700	Fd19	5.3069	0.0830141	0.0334151	rs81305579
H3GA0055209	Fd19	4.8742	0.0765127	0.0482746	rs81310595
ASGA0096738	Fd19	4.391	0.0691968	0.0482746	rs81316540
MARC0032581	Fd19	4.3682	0.0688495	0.0482746
MARC0036477	Fd19	4.3265	0.0682156	0.0485429
H3GA0010292	Fd26	4.3108	0.0800284	0.0474399	rs81374920
ALGA0008240	Fd26	4.239	0.0666541	0.0474399	rs80986915
MARC0032581	Fd26	4.1722	0.0656396	0.0474399
ALGA0120079	Fd26	4.1313	0.0652395	0.0474399	rs81327398
