# Supplementary material for: Integrated Genome-wide association and hypothalamus eQTL studies indicate a link between the circadian rhythm-related gene PER1 and coping behavior
Source: Sci Rep. 2015 Nov 5;5:16264. doi: 10.1038/srep16264 (PMC4633681; doi:10.1038/srep16264)
Supplement: Supplementary Table 4 [file srep16264-s4.xls]

## Sheet: Tabelle1
Supplementary Table 4
Markers significantly associated with backtest traits (total latency until the first response (tL), total duration of all responses (tD), total frequency of responses (tF)) (FDR < 5%)
SNP_ID	Trait	NegLog10_ProbGenotype	Rsquare_Genotype	NegLog10_ProbGenotype_FDR	rs_number	SSC10_2	position10_2	SNP located in transcript
INRA0011397	tL	5.3678	0.0828022	0.0130587	rs320820223	3	112169263
ALGA0107834	tL	5.8089	0.0892943	0.0101332	rs81335643	3	139812530	ASGR1
ALGA0027905	tL	5.0586	0.0782239	0.0167391	rs80897614	4	117661351
ALGA0030091	tL	5.138	0.0794027	0.0167391	rs80811565	5	5363246
ASGA0097290	tL	5.0302	0.0778026	0.0167391	rs81317202	10	25845373
H3GA0034686	tL	5.0302	0.0778026	0.0167391	rs81436649	12	52924995
ASGA0055046	tL	5.0302	0.0778026	0.0167391	rs81436702	12	53041708
ALGA0122229	tL	5.0705	0.0784016	0.0167391	rs81311841	12	53515054
ASGA0096457	tL	5.0705	0.0784016	0.0167391	rs81316186	12	53515120
MARC0086017	tL	5.0302	0.0778026	0.0167391		12	53795262
ASGA0099599	tL	6.1043	0.0936157	0.0101332	rs81320129	12	55051174
M1GA0016958	tL	5.8251	0.089531	0.0101332	rs81436879	12	55213320	LOC100522033 (WRAP53)
ALGA0066960	tL	5.8251	0.089531	0.0101332	rs81436874	12	55218591	LOC100522033 (WRAP53)
ASGA0102838	tL	5.5749	0.0858553	0.0110717	rs81324230	12	55575876
ALGA0066969	tL	5.8251	0.089531	0.0101332	rs81436903	12	55602201
M1GA0016964	tL	5.3742	0.0828973	0.0130587	rs81436896	12	55801721
ASGA0055092	tL	5.696	0.0876364	0.0110717	rs10720116	12	55839256	LOC100620648 (PER1)
ALGA0066975	tL	5.1746	0.0799452	0.0167391	rs81436936	12	55864166
ALGA0121951	tL	5.0197	0.0776474	0.0167391	rs81308518	12	55883014
MARC0073387	tL	5.5364	0.0852888	0.0110717		12	55906874
ASGA0105202	tL	5.5364	0.0852888	0.0110717	rs81477882	12	55918933	CTC1
DIAS0001557	tL	6.7941	0.103626	0.00734053	rs328962961	12	55962023	RANGRF
H3GA0034753	tL	5.9615	0.0915285	0.0101332	rs81437000	12	56111732	LOC100739126 (nuclear distribution protein nudE-like 1-like)
MARC0032581	tL	5.0302	0.0778026	0.0167391
ALGA0105616	tL	5.4178	0.0835399	0.0130587	rs81332965
ALGA0027884	tL	5.5616	0.0856599	0.0110717	rs80968834
MARC0036886	tF	5.084	0.0711136	0.00578245		1	213086155
ALGA0115736	tF	7.5652	0.121478	0.00018423	rs81345061	2	1496575	LOC100738060 (liprin-alpha-1-like)
ALGA0120738	tF	5.1761	0.0847997	0.00544296	rs81474700	2	25247173
MARC0073025	tF	5.4513	0.0891024	0.00360976		2	26823256
ALGA0105332	tF	5.4513	0.0891024	0.00360976	rs81332638	2	26830459	LOC100523837
M1GA0002799	tF	5.6107	0.0932355	0.00325672	rs81356400	2	27315987	LOC100511916
MARC0080348	tF	5.0054	0.0821221	0.00639696		3	110245560
ALGA0107834	tF	6.5369	0.105874	0.00076847	rs81335643	3	139812530	ASGR1
ALGA0066945	tF	5.8467	0.0952468	0.00245814	rs81436793	3	139930024
ALGA0066946	tF	5.8467	0.0952468	0.00245814	rs81436805	3	139956551
ASGA0024056	tF	5.1638	0.0846077	0.00545403		5	5995341
H3GA0015885	tF	5.0922	0.0834849	0.00577156	rs80837651	5	17831111
ALGA0111931	tF	5.453	0.0891275	0.00360976	rs81340419	6	8710349
ALGA0102560	tF	5.453	0.0891275	0.00360976	rs81329386	6	8808878
H3GA0020186	tF	5.0625	0.083019	0.00593642	rs80837127	7	20377857
MARC0078238	tF	5.7059	0.0930631	0.00315672		8	85554838	LOC100620970
ASGA0041256	tF	5.3621	0.0877094	0.00415044		9	8308521
ALGA0050979	tF	5.3621	0.0877094	0.00415044	rs80792346	9	8328611	LOC100622758 (FCHSD2)
H3GA0026259	tF	5.0527	0.0837585	0.00593642	rs80900388	9	8353806	LOC100622758 (FCHSD2)
ALGA0056876	tF	5.9855	0.08474	0.00193452	rs81428842	10	10557677
ASGA0097290	tF	5.5299	0.090326	0.00331399	rs81317202	10	25845373
MARC0035809	tF	6.008	0.0977417	0.00191668		10	72856444
ASGA0049082	tF	5.0075	0.0821542	0.00639696	rs81427966	10	73876295
ASGA0049606	tF	6.0992	0.0991491	0.00174909	rs80818064	11	8523653
H3GA0034686	tF	5.5299	0.090326	0.00331399	rs81436649	12	52924995
ASGA0055046	tF	5.5299	0.090326	0.00331399	rs81436702	12	53041708
ASGA0083992	tF	5.609	0.0915573	0.00325672	rs81340686	12	53275077
ALGA0122229	tF	5.6446	0.0921107	0.00325672	rs81311841	12	53515054
ASGA0096457	tF	5.6446	0.0921107	0.00325672	rs81316186	12	53515120
MARC0086017	tF	5.5299	0.090326	0.00331399		12	53795262
ASGA0099599	tF	6.8444	0.110569	0.00042831	rs81320129	12	55051174
M1GA0016958	tF	7.1561	0.115303	0.0002612	rs81436879	12	55213320	LOC100522033 (WRAP53)
ALGA0066960	tF	7.1561	0.115303	0.0002612	rs81436874	12	55218591	LOC100522033 (WRAP53)
ASGA0102838	tF	7.5742	0.121612	0.00018423	rs81324230	12	55575876
ALGA0066969	tF	7.1561	0.115303	0.0002612	rs81436903	12	55602201
M1GA0016964	tF	7.3332	0.117981	0.00023163	rs81436896	12	55801721
ASGA0055092	tF	8.3567	0.1333	0.00018065	rs10720116	12	55839256	LOC100620648 (PER1)
ALGA0066975	tF	7.992	0.127872	0.00018065	rs81436936	12	55864166
ALGA0121951	tF	7.8442	0.125663	0.00018065	rs81308518	12	55883014
MARC0073387	tF	7.4838	0.120252	0.00018423		12	55906874
ASGA0105202	tF	7.4838	0.120252	0.00018423	rs81477882	12	55918933	CTC1
DIAS0001557	tF	6.4772	0.10496	0.00083136	rs328962961	12	55962023	RANGRF
ALGA0066981	tF	6.3588	0.103144	0.0010345	rs81436965	12	56035133
ALGA0066986	tF	7.1183	0.11473	0.00026303	rs81436988	12	56093886
H3GA0034753	tF	7.7934	0.124902	0.00018065	rs81437000	12	56111732	LOC100739126 (nuclear distribution protein nudE-like 1-like)
ALGA0067003	tF	6.0677	0.0986627	0.00174909	rs81437045	12	56223718
ASGA0055983	tF	5.1597	0.0845428	0.00545403	rs80838670	13	12401927	THRB
ASGA0070822	tF	5.2873	0.0865399	0.00463505	rs81455064	15	136549823
MARC0028230	tF	5.2873	0.0865399	0.00463505		15	136689942
ALGA0087324	tF	5.2873	0.0865399	0.00463505	rs81455031	15	136750816
MARC0026190	tF	5.0916	0.0712298	0.00577156		16	17664626
ASGA0072378	tF	5.0916	0.0712298	0.00577156	rs81464800	16	17715348
ASGA0072799	tF	5.0533	0.0828743	0.00593642	rs81457629	16	27121571
MARC0010609	tF	5.2465	0.0859019	0.00479611		16	38919042
DRGA0016134	tF	5.6645	0.0924203	0.00325672		16	39865475
MARC0043859	tF	6.067	0.0986532	0.00174909		16	39993955
ASGA0076061	tF	5.608	0.0915423	0.00325672	rs80838251	17	32222217	LOC100511790
ASGA0077143	tF	5.2538	0.086017	0.00479611	rs80863026	17	50272974
ALGA0095323	tF	6.8966	0.111364	0.00040693	rs80876870	17	50728338
M1GA0022116	tF	5.0998	0.0836032	0.00577156	rs80838832	17	51697719	MYBL2
ALGA0095422	tF	5.0987	0.0835872	0.00577156	rs80790524	17	52150042
DRGA0016766	tF	5.1456	0.0720484	0.00553651		17	54672683
ALGA0096195	tF	6.5362	0.105864	0.00076847	rs80823340	17	64145544	MC3R melanocortin 3 receptor
H3GA0010292	tF	5.2522	0.102354	0.00479611	rs81374920
ALGA0105616	tF	5.239	0.0857849	0.00479611	rs81332965
H3GA0055209	tF	5.4109	0.0884715	0.003874	rs81310595
MARC0032581	tF	5.5299	0.090326	0.00331399
H3GA0056700	tF	5.5904	0.0912685	0.00329454	rs81305579
ASGA0102974	tF	5.7351	0.093517	0.00306045	rs81324373
INRA0004039	tD	5.1487	0.0798282	0.0106739	rs326705323	1	137189561
ASGA0104602	tD	5.557	0.0861683	0.0088446	rs80944196	2	15501488
ALGA0107834	tD	6.2393	0.0959019	0.00393898	rs81335643	3	139812530	ASGR1
ALGA0066945	tD	5.0651	0.0785841	0.0106739	rs81436793	3	139930024
ALGA0066946	tD	5.0651	0.0785841	0.0106739	rs81436805	3	139956551
ALGA0112457	tD	6.0323	0.0928734	0.00439283	rs81476467	6	31817018	LOC100625283 (LONP2)
MARC0035809	tD	6.2547	0.0961268	0.00393898		10	72856444
ALGA0060087	tD	6.073	0.0934689	0.00439283	rs81427830	10	73617862
ASGA0049082	tD	6.0977	0.0938317	0.00439283	rs81427966	10	73876295
M1GA0016958	tD	5.2484	0.0813104	0.0105073	rs81436879	12	55213320	LOC100522033 (WRAP53)
ALGA0066960	tD	5.2484	0.0813104	0.0105073	rs81436874	12	55218591	LOC100522033 (WRAP53)
ASGA0102838	tD	6.5813	0.100885	0.00393898	rs81324230	12	55575876
ALGA0066969	tD	5.2484	0.0813104	0.0105073	rs81436903	12	55602201
ASGA0055092	tD	6.8393	0.104625	0.00393898	rs10720116	12	55839256	LOC100620648 (PER1)
ALGA0066975	tD	6.2747	0.0964185	0.00393898	rs81436936	12	55864166
ALGA0121951	tD	5.9578	0.091781	0.00439283	rs81308518	12	55883014
MARC0073387	tD	5.0494	0.0783506	0.0106739		12	55906874
ASGA0105202	tD	5.0494	0.0783506	0.0106739	rs81477882	12	55918933	CTC1
DIAS0001557	tD	5.9943	0.0923163	0.00439283	rs328962961	12	55962023	RANGRF
ALGA0066986	tD	6.2478	0.0960267	0.00393898	rs81436988	12	56093886
H3GA0034753	tD	5.4608	0.0844568	0.00916747	rs81437000	12	56111732	LOC100739126 (nuclear distribution protein nudE-like 1-like)
ALGA0070300	tD	5.0502	0.0783631	0.0106739	rs81445867	13	59774101	SHQ1
ALGA0070296	tD	5.0502	0.0783631	0.0106739	rs81445861	13	59800548	SHQ1
MARC0009597	tD	5.2269	0.0809906	0.0105073		13	59871984
MARC0021871	tD	5.3346	0.0825878	0.0100643		13	60176849
ASGA0057727	tD	5.7315	0.0884528	0.0068289	rs81445910	13	60268089
ASGA0057755	tD	5.0578	0.0784759	0.0106739	rs81445980	13	60582174	PDZRN3
ASGA0095496	tD	5.0578	0.0784759	0.0106739	rs81314911	13	60627046	PDZRN3
ALGA0070406	tD	5.1778	0.0802615	0.0106739	rs81446054	13	61289053
ASGA0057783	tD	5.154	0.0799075	0.0106739	rs81446064	13	61841526
ALGA0118149	tD	5.4165	0.0838015	0.00916747	rs81348062	14	22530434
ALGA0104948	tD	5.4165	0.0838015	0.00916747	rs81332188	14	22644739
DRGA0016023	tD	5.1624	0.0800321	0.0106739		16	30402357
ALGA0090009	tD	5.4636	0.0844983	0.00916747	rs81457871	16	31016837	LOC100510937 HCN1)
ALGA0090013	tD	5.0613	0.0785274	0.0106739	rs81457877	16	31061247	LOC100510937 (HCN1)
H3GA0048550	tD	5.5761	0.0861607	0.0088446	rs80988530	17	36703557	LOC100522907
ALGA0095323	tD	5.4494	0.0842887	0.00916747	rs80876870	17	50728338
ALGA0096195	tD	6.3787	0.0979357	0.00393898	rs80823340	17	64145544	MC3R melanocortin 3 receptor
MARC0050347	tD	5.2269	0.0809906	0.0105073
ALGA0111239	tD	5.3346	0.0825878	0.0100643	rs81339648
