# Supplementary material for: Integrated Genome-wide association and hypothalamus eQTL studies indicate a link between the circadian rhythm-related gene PER1 and coping behavior
Source: Sci Rep. 2015 Nov 5;5:16264. doi: 10.1038/srep16264 (PMC4633681; doi:10.1038/srep16264)
Supplement: Supplementary Table 5 [file srep16264-s5.xls]

## Sheet: Tabelle1
Supplementary Table 5
Candidate genes with their SNPs associated with the behavior traits that were selected for eQTL study
Gene name	Primers	Sequence forverse	Sequence reverse	SNPs located in these transcript regions were associated with the behavior traits
Sus scrofa asialoglycoprotein receptor 1 (ASGR1)	ASGR1	cagcaacaggacctgagtga	cagagcgggaaaaccagtag	Ld12, Dd5, Dd12, Dd26,Fd5, Fd12, Fd19, Fd26, tL, tD, tF
Sus scrofa ATPase, Na+/K+ transporting, beta 2 polypeptide (ATP1B2)	ATP1B2	ttttgcctctttcctctcca	agccatcagccaaaacaaag	Dd26, Fd26
Sus scrofa calcium channel, voltage-dependent, T type, alpha 1I subunit (CACNA1I)	CACNA1I	ccagagacagcaagggagag	tggctgctttcatgtttcag	Dd5; Fd12
Sus scrofa thyroid hormone receptor beta 1 (c-erbA-beta 1) (C-ERBA-B1) (THRB)	C-ERBA-B1	ctagcccattcgtgtcctgt	cggtggcttggttattcact	Fd5, Fd12, tF
Sus scrofa C3 and PZP-like, alpha-2-macroglobulin domain containing 8 (CPAMD8)	CPAMD8	ctgcctgatgcagattgatg	ctggtactcctggtgatgct	Fd5
Sus scrofa CTS telomere maintenance complex component 1 (CTC1)	CTC1	cctcttgccatgtcgtttct	tggcctggcttataggtgtc	Ld12, Dd5, Dd12, Dd19, Dd26, Fd5, Fd12, Fd19, Fd26, tL, tD, tF
Sus scrofa F-box protein 39 (FBXO39)	FBXO39	atctgggccttccttgatgt	atttcccgcagtgttctgtc	Ld12, Dd19, Dd26
Sus scrofa FCH and double SH3 domains 2 (FCHSD2)	FCHSD2	tgctgagggactaagggatg	catttggcgagcatttcaag	Fd19, Fd26, tF
Sus scrofa hyperpolarization activated cyclic nucleotide-gated potassium channel 1 (HCN1)	HCN1	ccagctgatatgcgtcagaa	aattaggatccgcgttagca	Dd5, Dd12, tD
Sus scrofa interleukin 9 (IL9)	IL19	ctccctgattttcagcaagg	cagaaagatgagcgtgttgc	Ld12,Fd19
Sus scrofa potassium channel, subfamily K, member 2 (KCNK2)	KCNK2	ccaagattcgcatcatctca	tgcaacgtagtcaccaaagc	Dd12, Dd26, Ld12
Sus scrofa antigen KI-67-like (LOC102164100)	LOC102164100	gagaaagaagccacggaaca	tttgaagactgtgggcacct	Fd5
Sus scrofa KIAA0753 ortholog (KIAA0753)	KIAA0753	atgagctctgggctgtgact	tctttggcgaactgtctcct	Ld12, Dd19, Dd26
Sus scrofa liprin-alpha-1-like (LOC100738060)	LOC100738060	gtgcttgatgaaaaccacga	cgcctgcttgtctatgacct	Dd19, Fd5, Fd12, Fd19, tF
Sus scrofa chromosome 17 open reading frame, (LOC100511790)	LOC100511790	caagggagccaagatcaaag	gatgtggatccggaagtagg	Dd5, Dd12,Fd5, Fd12, tF
Sus scrofa chromosome 17 open reading frame (LOC100522907)	LOC100522907	caaagccaaaaaggcaaaac	tcctcaaagagctcacacca	Fd26, tD
Sus scrofa mineralocorticoid receptor-like (LOC100620970)	LOC100620970	aaaagagccctcggtcaact	taagcggtttagggtggaga	Fd5, Fd12, F, Ld12
Sus scrofa nuclear distribution protein nudE-like 1-like (LOC100739126)	LOC100739126	gattgcacttttgtgggtca	gacctgatttgggggagaac	Ld12, Dd5, Dd12, Dd19, Dd26, Fd5, Fd12, Fd19, Fd26, tL, tD, tF
Sus scrofa lon peptidase 2, peroxisomal (LONP2)	LONP2	tccgaacaagcaacaaagag	taacccgcttctcatcatcc	Dd19, tD
Sus scrofa melanocortin 3 receptor (MC3R)	MC3R	ctgaccttcgaggaccagtt	cggtcatgatgctgtggtag	Dd5, Dd19, Dd26, D, Ld12, Fd5, Fd12, Fd26, tF
Sus scrofa v-myb myeloblastosis viral oncogene homolog (avian)-like 2 (MYBL2)	MYBL2	acacctggaggaggacttga	cttgcggactttcttgatgg	Fd19, Fd26, tF
Sus scrofa NAC alpha domain containing (NACAD)	NACAD	gcaaccatgccaaagacc	tggcgagtcttcttccacac	Fd5, Fd19,
Sus scrofa neuregulin 3 (NRG3)	NRG3	tcagtcccaataccgtcctc	agggcacagctcatctcact	Fd26
Sus scrofa oxoglutarate (alpha-ketoglutarate) dehydrogenase (lipoamide) (OGDH)	OGDH	caacaagaagacccacctcac	agcgccgaggcactattc	Fd19, Fd26
Sus scrofa PDZ domain containing ring finger 3 (PDZRN3)	PDZRN3	actggagcaaggaggagagg	gtggctgagttcgaggatgt	tD
Sus scrofa period circadian clock 1 (PER1)	PER1	gcaagtacttcggcagcatc	agggcacctggtaggtcatc	Ld12, Dd5, Dd12, Dd19, Dd26, Fd5, Fd12, Fd19, Fd26, tL, tD, tF
Sus scrofa PITPNM family member 3 (PITPNM3)	PITPNM3	tgccaagtgctctggaaac	ttttcagcaaagggacaagg	Ld12, Dd26
Sus scrofa RAD51 paralog B (RAD51B)	RAD51B	tcacagagtgactggggaca	aaaaccaaccaaccaaccaa	Fd26
Sus scrofa RAN guanine nucleotide release factor (RANGRF)	RANGRF	aagcagcaggtggctaaaga	tttcagggccaagagatgac	Ld12, Dd5, Dd12, Dd126, Fd5, Fd26, tL, tD, tF
Sus scrofa SH2 domain containing 4B (SH2D4B)	SH2D4B	gcaagaccgagcacctagtc	agcccacagcgatgttatgt	Fd26
Sus scrofa SHQ1, H/ACA ribonucleoprotein assembly factor (SHQ1)	SHQ1	ccctccgaagtctgatgtct	gtctgctggccatctttctc	Dd12, Dd26, tD
Sus scrofa solute carrier family 25, member 35 (SLC25A35)	SLC25A35	gctctacaaccagcccacag	cccagaagaagagggagagg	Ld12, Dd5, Dd12, Dd126, Fd5, Fd26, tL, tD, tF
Sus scrofa synaptotagmin I (SYT1)	SYT1	gaaacgaaatgcagggaaag	tccggtgaggaaagaacaag	Dd5, Fd5
Sus scrofa taspase, threonine aspartase, 1 (TASP1)	TASP1	gaataccctcttgccctcct	agtgcctgtgtcgttctcct	Fd12
Sus scrofa thrombospondin, type I, domain containing 7B (THSD7B)	THSD7B	ttgctttccagttgcttgtg	gactttcctccggattgtca	Ld12, Fd12
Sus scrofa U-box domain containing 5 (UBOX5)	UBOX5	ctggcttcaacctgagaaga	actgggggaggagataaagg	Fd26
Sus scrofa WD repeat containing, antisense to TP53 (WRAP53)	WRAP53	acagcttctcgcaactaccc	aatccgcaggacgttatcag	Ld12, Dd12, Dd19, Dd26, Fd12, Fd19, Fd26, tD, tL, tF
