# Supplementary material for: Integrated Genome-wide association and hypothalamus eQTL studies indicate a link between the circadian rhythm-related gene PER1 and coping behavior
Source: Sci Rep. 2015 Nov 5;5:16264. doi: 10.1038/srep16264 (PMC4633681; doi:10.1038/srep16264)
Supplement: Supplementary Table 6 [file srep16264-s6.xls]

## Sheet: Tabelle2
Supplementary Table 6
Markers significantly associated with transcripts and/or coping traits (FDR < 5%)
SNP_ID	SSC_SNP	position_SNP		transcripts	SSC_gene	position_gene_begin	position_gene_end	NegLog10_ProbTrend	Rsquare_Trend	NegLog10_ProbTrend FDR Adjusted	eQTL		Copying_traits	NegLog10_ProbGenotype	Rsquare_Genotype	NegLog10_ProbGenotype_FDR
ALGA0066945	3	139930024		ASGR1	3	139811186	139815058	6.1028	0.131816	0.00769	cis		tD	5.065	0.0786	0.0107
ALGA0066946	3	139956551		ASGR1	3	139811186	139815058	6.1028	0.131816	0.00769	cis		tD	5.065	0.0786	0.0107
MARC0025408	8	120836105		ASGR1	3	139811186	139815058	6.1159	0.132108	0.00769	trans		Dd26	4.32	0.0674	0.0315
ASGA0010464	2	62146679		CPAMD8	2	60199711	60306104	5.7376	0.123635	0.00526	trans		Fd12	4.461	0.0698	0.0255
ASGA0055092	12	55839256		CTC1	12	55903625	55929511	5.9614	0.128655	0.00411	cis		coping type	4.9	7.6	0.0807
ASGA0102838	12	55575876		CTC1	12	55903625	55929511	5.8032	0.125107	0.00549	cis		coping type	4.62	7.2	0.0807
ALGA0066960	12	55218591		CTC1	12	55903625	55929511	6.1662	0.13323	0.00303	cis		tD	5.248	0.0813	0.0105
ALGA0066969	12	55602201		CTC1	12	55903625	55929511	6.1662	0.13323	0.00303	cis		tD	5.248	0.0813	0.0105
ALGA0066975	12	55864166		CTC1	12	55903625	55929511	6.6367	0.143671	0.00188	cis		tD	6.275	0.0964	0.0039
ALGA0121951	12	55883014		CTC1	12	55903625	55929511	6.6367	0.143671	0.00188	cis		tD	5.958	0.0918	0.0044
ASGA0055092	12	55839256		CTC1	12	55903625	55929511	5.9614	0.128655	0.00411	cis		tD	6.839	0.1046	0.0039
ASGA0102838	12	55575876		CTC1	12	55903625	55929511	5.8032	0.125107	0.00549	cis		tD	6.581	0.1009	0.0039
ASGA0105202	12	55918933		CTC1	12	55903625	55929511	6.9645	0.150888	0.00177	cis		tD	5.049	0.0784	0.0107
H3GA0034753	12	56111732		CTC1	12	55903625	55929511	6.3395	0.137088	0.00303	cis		tD	5.461	0.0845	0.0092
M1GA0016958	12	55213320		CTC1	12	55903625	55929511	6.1662	0.13323	0.00303	cis		tD	5.248	0.0813	0.0105
MARC0073387	12	55906874		CTC1	12	55903625	55929511	6.9645	0.150888	0.00177	cis		tD	5.049	0.0784	0.0107
ALGA0066945	3	139930024		CTC1	12	55903625	55929511	5.6838	0.122425	0.00633	trans		Dd12	4.2	0.0656	0.039
ALGA0066946	3	139956551		CTC1	12	55903625	55929511	5.6838	0.122425	0.00633	trans		Dd12	4.2	0.0656	0.039
ALGA0066960	12	55218591		CTC1	12	55903625	55929511	6.1662	0.13323	0.00303	cis		Dd12	4.45	0.0694	0.035
ALGA0066969	12	55602201		CTC1	12	55903625	55929511	6.1662	0.13323	0.00303	cis		Dd12	4.45	0.0694	0.035
ALGA0066975	12	55864166		CTC1	12	55903625	55929511	6.6367	0.143671	0.00188	cis		Dd12	4.99	0.0775	0.035
ALGA0121951	12	55883014		CTC1	12	55903625	55929511	6.6367	0.143671	0.00188	cis		Dd12	4.79	0.0745	0.035
ASGA0055092	12	55839256		CTC1	12	55903625	55929511	5.9614	0.128655	0.00411	cis		Dd12	5.35	0.0828	0.035
ASGA0102838	12	55575876		CTC1	12	55903625	55929511	5.8032	0.125107	0.00549	cis		Dd12	5.5	0.0851	0.035
ASGA0105202	12	55918933		CTC1	12	55903625	55929511	6.9645	0.150888	0.00177	cis		Dd12	4.04	0.0633	0.0441
H3GA0034753	12	56111732		CTC1	12	55903625	55929511	6.3395	0.137088	0.00303	cis		Dd12	4.3	0.0671	0.0378
M1GA0016958	12	55213320		CTC1	12	55903625	55929511	6.1662	0.13323	0.00303	cis		Dd12	4.45	0.0694	0.035
MARC0073387	12	55906874		CTC1	12	55903625	55929511	6.9645	0.150888	0.00177	cis		Dd12	4.04	0.0633	0.0441
ALGA0066945	3	139930024		CTC1	12	55903625	55929511	5.6838	0.122425	0.00633	trans		Dd19	5.4	0.0836	0.0165
ALGA0066946	3	139956551		CTC1	12	55903625	55929511	5.6838	0.122425	0.00633	trans		Dd19	5.4	0.0836	0.0165
ALGA0066960	12	55218591		CTC1	12	55903625	55929511	6.1662	0.13323	0.00303	cis		Dd19	5.16	0.08	0.0198
ALGA0066969	12	55602201		CTC1	12	55903625	55929511	6.1662	0.13323	0.00303	cis		Dd19	5.16	0.08	0.0198
ALGA0066975	12	55864166		CTC1	12	55903625	55929511	6.6367	0.143671	0.00188	cis		Dd19	6.59	0.101	0.0031
ALGA0121951	12	55883014		CTC1	12	55903625	55929511	6.6367	0.143671	0.00188	cis		Dd19	6.57	0.1007	0.0031
ASGA0055046	12	53041708		CTC1	12	55903625	55929511	5.0026	0.107004	0.0139	trans		Dd19	4.38	0.0683	0.046
ASGA0055092	12	55839256		CTC1	12	55903625	55929511	5.9614	0.128655	0.00411	cis		Dd19	7.45	0.1134	0.0009
ASGA0097290	10	25845373		CTC1	12	55903625	55929511	5.0026	0.107004	0.0139	trans		Dd19	4.38	0.0683	0.046
ASGA0102838	12	55575876		CTC1	12	55903625	55929511	5.8032	0.125107	0.00549	cis		Dd19	7.38	0.1125	0.0009
ASGA0105202	12	55918933		CTC1	12	55903625	55929511	6.9645	0.150888	0.00177	cis		Dd19	4.75	0.0739	0.0328
H3GA0034686	12	52924995		CTC1	12	55903625	55929511	5.0026	0.107004	0.0139	trans		Dd19	4.38	0.0683	0.046
H3GA0034753	12	56111732		CTC1	12	55903625	55929511	6.3395	0.137088	0.00303	cis		Dd19	5.34	0.0827	0.0174
M1GA0016958	12	55213320		CTC1	12	55903625	55929511	6.1662	0.13323	0.00303	cis		Dd19	5.16	0.08	0.0198
M1GA0016964	12	55801721		CTC1	12	55903625	55929511	6.9645	0.150888	0.00177	cis		Dd19	4.71	0.0732	0.0338
MARC0032581				CTC1	12	55903625	55929511	5.0026	0.107004	0.0139	unknown		Dd19	4.38	0.0683	0.046
MARC0073387	12	55906874		CTC1	12	55903625	55929511	6.9645	0.150888	0.00177	cis		Dd19	4.75	0.0739	0.0328
MARC0086017	12	53795262		CTC1	12	55903625	55929511	5.0026	0.107004	0.0139	trans		Dd19	4.38	0.0683	0.046
ALGA0066917	12	53007660		CTC1	12	55903625	55929511	5.0556	0.108209	0.0139	trans		Dd26	5.01	0.0777	0.0195
ALGA0066945	3	139930024		CTC1	12	55903625	55929511	5.6838	0.122425	0.00633	trans		Dd26	4.48	0.0698	0.0288
ALGA0066946	3	139956551		CTC1	12	55903625	55929511	5.6838	0.122425	0.00633	trans		Dd26	4.48	0.0698	0.0288
ALGA0066960	12	55218591		CTC1	12	55903625	55929511	6.1662	0.13323	0.00303	cis		Dd26	4.67	0.0726	0.0288
ALGA0066969	12	55602201		CTC1	12	55903625	55929511	6.1662	0.13323	0.00303	cis		Dd26	4.67	0.0726	0.0288
ALGA0066975	12	55864166		CTC1	12	55903625	55929511	6.6367	0.143671	0.00188	cis		Dd26	4.37	0.0682	0.0313
ALGA0121951	12	55883014		CTC1	12	55903625	55929511	6.6367	0.143671	0.00188	cis		Dd26	4.22	0.0659	0.0366
ASGA0055031	12	52912150		CTC1	12	55903625	55929511	5.2256	0.112072	0.0132	trans		Dd26	4.81	0.0747	0.0248
ASGA0055092	12	55839256		CTC1	12	55903625	55929511	5.9614	0.128655	0.00411	cis		Dd26	4.84	0.0752	0.0248
ASGA0102838	12	55575876		CTC1	12	55903625	55929511	5.8032	0.125107	0.00549	cis		Dd26	4.83	0.0751	0.0248
ASGA0105202	12	55918933		CTC1	12	55903625	55929511	6.9645	0.150888	0.00177	cis		Dd26	4.29	0.067	0.0326
DIAS0002016				CTC1	12	55903625	55929511	5.2256	0.112072	0.0132	unknown		Dd26	4.81	0.0747	0.0248
H3GA0034690	12	52989009		CTC1	12	55903625	55929511	5.5178	0.125509	0.00781	trans		Dd26	5.21	0.0842	0.0195
H3GA0034753	12	56111732		CTC1	12	55903625	55929511	6.3395	0.137088	0.00303	cis		Dd26	4.66	0.0725	0.0288
M1GA0016958	12	55213320		CTC1	12	55903625	55929511	6.1662	0.13323	0.00303	cis		Dd26	4.67	0.0726	0.0288
M1GA0016964	12	55801721		CTC1	12	55903625	55929511	6.9645	0.150888	0.00177	cis		Dd26	4.14	0.0647	0.0366
MARC0073387	12	55906874		CTC1	12	55903625	55929511	6.9645	0.150888	0.00177	cis		Dd26	4.29	0.067	0.0326
ALGA0066975	12	55864166		CTC1	12	55903625	55929511	6.6367	0.143671	0.00188	cis		Dd5	4.73	0.0736	0.0321
ALGA0067003	12	56223718		CTC1	12	55903625	55929511	5.0415	0.107888	0.0139	cis		Dd5	4.18	0.0654	0.0464
ALGA0121951	12	55883014		CTC1	12	55903625	55929511	6.6367	0.143671	0.00188	cis		Dd5	4.5	0.0701	0.04
ASGA0055092	12	55839256		CTC1	12	55903625	55929511	5.9614	0.128655	0.00411	cis		Dd5	4.76	0.074	0.0321
ASGA0096884	2	65057680		CTC1	12	55903625	55929511	5.022	0.107445	0.0139	trans		Dd5	4.18	0.0653	0.0464
ASGA0105202	12	55918933		CTC1	12	55903625	55929511	6.9645	0.150888	0.00177	cis		Dd5	4.42	0.069	0.04
H3GA0034753	12	56111732		CTC1	12	55903625	55929511	6.3395	0.137088	0.00303	cis		Dd5	4.43	0.0691	0.04
M1GA0016964	12	55801721		CTC1	12	55903625	55929511	6.9645	0.150888	0.00177	cis		Dd5	4.2	0.0656	0.0464
MARC0073387	12	55906874		CTC1	12	55903625	55929511	6.9645	0.150888	0.00177	cis		Dd5	4.42	0.069	0.04
MARC0087079	2	65382108		CTC1	12	55903625	55929511	5.022	0.107445	0.0139	trans		Dd5	4.18	0.0653	0.0464
ALGA0066945	3	139930024		CTC1	12	55903625	55929511	5.6838	0.122425	0.00633	trans		tF	5.847	0.0952	0.0025
ALGA0066946	3	139956551		CTC1	12	55903625	55929511	5.6838	0.122425	0.00633	trans		tF	5.847	0.0952	0.0025
ALGA0066960	12	55218591		CTC1	12	55903625	55929511	6.1662	0.13323	0.00303	cis		tF	7.156	0.1153	0.0003
ALGA0066969	12	55602201		CTC1	12	55903625	55929511	6.1662	0.13323	0.00303	cis		tF	7.156	0.1153	0.0003
ALGA0066975	12	55864166		CTC1	12	55903625	55929511	6.6367	0.143671	0.00188	cis		tF	7.992	0.1279	0.0002
ALGA0066981	12	56035133		CTC1	12	55903625	55929511	6.7631	0.146459	0.00188	cis		tF	6.359	0.1031	0.001
ALGA0067003	12	56223718		CTC1	12	55903625	55929511	5.0415	0.107888	0.0139	cis		tF	6.068	0.0987	0.0017
ALGA0121951	12	55883014		CTC1	12	55903625	55929511	6.6367	0.143671	0.00188	cis		tF	7.844	0.1257	0.0002
ASGA0055092	12	55839256		CTC1	12	55903625	55929511	5.9614	0.128655	0.00411	cis		tF	8.357	0.1333	0.0002
ASGA0102838	12	55575876		CTC1	12	55903625	55929511	5.8032	0.125107	0.00549	cis		tF	7.574	0.1216	0.0002
ASGA0105202	12	55918933		CTC1	12	55903625	55929511	6.9645	0.150888	0.00177	cis		tF	7.484	0.1203	0.0002
H3GA0034753	12	56111732		CTC1	12	55903625	55929511	6.3395	0.137088	0.00303	cis		tF	7.793	0.1249	0.0002
M1GA0016958	12	55213320		CTC1	12	55903625	55929511	6.1662	0.13323	0.00303	cis		tF	7.156	0.1153	0.0003
M1GA0016964	12	55801721		CTC1	12	55903625	55929511	6.9645	0.150888	0.00177	cis		tF	7.333	0.118	0.0002
MARC0073387	12	55906874		CTC1	12	55903625	55929511	6.9645	0.150888	0.00177	cis		tF	7.484	0.1203	0.0002
ALGA0066945	3	139930024		CTC1	12	55903625	55929511	5.6838	0.122425	0.00633	trans		Fd12	4.885	0.0762	0.0177
ALGA0066946	3	139956551		CTC1	12	55903625	55929511	5.6838	0.122425	0.00633	trans		Fd12	4.885	0.0762	0.0177
ALGA0066960	12	55218591		CTC1	12	55903625	55929511	6.1662	0.13323	0.00303	cis		Fd12	5.726	0.0887	0.0108
ALGA0066969	12	55602201		CTC1	12	55903625	55929511	6.1662	0.13323	0.00303	cis		Fd12	5.726	0.0887	0.0108
ALGA0066975	12	55864166		CTC1	12	55903625	55929511	6.6367	0.143671	0.00188	cis		Fd12	5.852	0.0905	0.0108
ALGA0066981	12	56035133		CTC1	12	55903625	55929511	6.7631	0.146459	0.00188	cis		Fd12	4.701	0.0734	0.0207
ALGA0067003	12	56223718		CTC1	12	55903625	55929511	5.0415	0.107888	0.0139	cis		Fd12	4.931	0.0768	0.0177
ALGA0121951	12	55883014		CTC1	12	55903625	55929511	6.6367	0.143671	0.00188	cis		Fd12	5.666	0.0878	0.011
ASGA0055092	12	55839256		CTC1	12	55903625	55929511	5.9614	0.128655	0.00411	cis		Fd12	6.207	0.0957	0.0095
ASGA0102838	12	55575876		CTC1	12	55903625	55929511	5.8032	0.125107	0.00549	cis		Fd12	6.545	0.1007	0.0066
ASGA0105202	12	55918933		CTC1	12	55903625	55929511	6.9645	0.150888	0.00177	cis		Fd12	5.155	0.0802	0.0168
H3GA0034753	12	56111732		CTC1	12	55903625	55929511	6.3395	0.137088	0.00303	cis		Fd12	5.434	0.0843	0.0126
M1GA0016958	12	55213320		CTC1	12	55903625	55929511	6.1662	0.13323	0.00303	cis		Fd12	5.726	0.0887	0.0108
M1GA0016964	12	55801721		CTC1	12	55903625	55929511	6.9645	0.150888	0.00177	cis		Fd12	4.964	0.0773	0.0177
MARC0014525	12	54699212		CTC1	12	55903625	55929511	5.1828	0.111099	0.0139	trans		Fd12	4.417	0.0691	0.0255
MARC0073387	12	55906874		CTC1	12	55903625	55929511	6.9645	0.150888	0.00177	cis		Fd12	5.155	0.0802	0.0168
ALGA0066945	3	139930024		CTC1	12	55903625	55929511	5.6838	0.122425	0.00633	trans		Fd19	4.435	0.0699	0.0483
ALGA0066946	3	139956551		CTC1	12	55903625	55929511	5.6838	0.122425	0.00633	trans		Fd19	4.435	0.0699	0.0483
ALGA0066960	12	55218591		CTC1	12	55903625	55929511	6.1662	0.13323	0.00303	cis		Fd19	4.385	0.0691	0.0483
ALGA0066969	12	55602201		CTC1	12	55903625	55929511	6.1662	0.13323	0.00303	cis		Fd19	4.385	0.0691	0.0483
ALGA0066975	12	55864166		CTC1	12	55903625	55929511	6.6367	0.143671	0.00188	cis		Fd19	5.227	0.0818	0.0334
ALGA0121951	12	55883014		CTC1	12	55903625	55929511	6.6367	0.143671	0.00188	cis		Fd19	5.223	0.0818	0.0334
ASGA0055092	12	55839256		CTC1	12	55903625	55929511	5.9614	0.128655	0.00411	cis		Fd19	5.465	0.0854	0.0334
ASGA0102838	12	55575876		CTC1	12	55903625	55929511	5.8032	0.125107	0.00549	cis		Fd19	5.475	0.0855	0.0334
ASGA0105202	12	55918933		CTC1	12	55903625	55929511	6.9645	0.150888	0.00177	cis		Fd19	4.309	0.0679	0.0485
H3GA0034753	12	56111732		CTC1	12	55903625	55929511	6.3395	0.137088	0.00303	cis		Fd19	4.454	0.0701	0.0483
M1GA0016958	12	55213320		CTC1	12	55903625	55929511	6.1662	0.13323	0.00303	cis		Fd19	4.385	0.0691	0.0483
M1GA0016964	12	55801721		CTC1	12	55903625	55929511	6.9645	0.150888	0.00177	cis		Fd19	4.287	0.0676	0.0487
MARC0073387	12	55906874		CTC1	12	55903625	55929511	6.9645	0.150888	0.00177	cis		Fd19	4.309	0.0679	0.0485
ALGA0066945	3	139930024		CTC1	12	55903625	55929511	5.6838	0.122425	0.00633	trans		Fd26	4.223	0.0664	0.0474
ALGA0066946	3	139956551		CTC1	12	55903625	55929511	5.6838	0.122425	0.00633	trans		Fd26	4.223	0.0664	0.0474
ALGA0066960	12	55218591		CTC1	12	55903625	55929511	6.1662	0.13323	0.00303	cis		Fd26	4.852	0.0759	0.0431
ALGA0066969	12	55602201		CTC1	12	55903625	55929511	6.1662	0.13323	0.00303	cis		Fd26	4.852	0.0759	0.0431
ALGA0066975	12	55864166		CTC1	12	55903625	55929511	6.6367	0.143671	0.00188	cis		Fd26	4.489	0.0704	0.0474
ALGA0067003	12	56223718		CTC1	12	55903625	55929511	5.0415	0.107888	0.0139	cis		Fd26	4.109	0.0647	0.0474
ALGA0121951	12	55883014		CTC1	12	55903625	55929511	6.6367	0.143671	0.00188	cis		Fd26	4.345	0.0683	0.0474
ASGA0055092	12	55839256		CTC1	12	55903625	55929511	5.9614	0.128655	0.00411	cis		Fd26	5.097	0.0796	0.0431
ASGA0102838	12	55575876		CTC1	12	55903625	55929511	5.8032	0.125107	0.00549	cis		Fd26	5.011	0.0783	0.0431
ASGA0105202	12	55918933		CTC1	12	55903625	55929511	6.9645	0.150888	0.00177	cis		Fd26	4.401	0.0691	0.0474
H3GA0034753	12	56111732		CTC1	12	55903625	55929511	6.3395	0.137088	0.00303	cis		Fd26	4.919	0.0769	0.0431
M1GA0016958	12	55213320		CTC1	12	55903625	55929511	6.1662	0.13323	0.00303	cis		Fd26	4.852	0.0759	0.0431
M1GA0016964	12	55801721		CTC1	12	55903625	55929511	6.9645	0.150888	0.00177	cis		Fd26	4.261	0.067	0.0474
MARC0073387	12	55906874		CTC1	12	55903625	55929511	6.9645	0.150888	0.00177	cis		Fd26	4.401	0.0691	0.0474
ALGA0066975	12	55864166		CTC1	12	55903625	55929511	6.6367	0.143671	0.00188	cis		Fd5	4.836	0.0762	0.0451
ALGA0066981	12	56035133		CTC1	12	55903625	55929511	6.7631	0.146459	0.00188	cis		Fd5	4.384	0.0693	0.0472
ALGA0121951	12	55883014		CTC1	12	55903625	55929511	6.6367	0.143671	0.00188	cis		Fd5	4.646	0.0733	0.0451
ASGA0055092	12	55839256		CTC1	12	55903625	55929511	5.9614	0.128655	0.00411	cis		Fd5	4.741	0.0748	0.0451
ASGA0105202	12	55918933		CTC1	12	55903625	55929511	6.9645	0.150888	0.00177	cis		Fd5	4.91	0.0773	0.0451
H3GA0034753	12	56111732		CTC1	12	55903625	55929511	6.3395	0.137088	0.00303	cis		Fd5	4.82	0.0759	0.0451
M1GA0016964	12	55801721		CTC1	12	55903625	55929511	6.9645	0.150888	0.00177	cis		Fd5	4.73	0.0746	0.0451
MARC0073387	12	55906874		CTC1	12	55903625	55929511	6.9645	0.150888	0.00177	cis		Fd5	4.91	0.0773	0.0451
ALGA0066960	12	55218591		CTC1	12	55903625	55929511	6.1662	0.13323	0.00303	cis		tL	5.825	0.0895	0.0101
ALGA0066969	12	55602201		CTC1	12	55903625	55929511	6.1662	0.13323	0.00303	cis		tL	5.825	0.0895	0.0101
ALGA0066975	12	55864166		CTC1	12	55903625	55929511	6.6367	0.143671	0.00188	cis		tL	5.175	0.0799	0.0167
ALGA0121951	12	55883014		CTC1	12	55903625	55929511	6.6367	0.143671	0.00188	cis		tL	5.02	0.0776	0.0167
ASGA0055092	12	55839256		CTC1	12	55903625	55929511	5.9614	0.128655	0.00411	cis		tL	5.696	0.0876	0.0111
ASGA0102838	12	55575876		CTC1	12	55903625	55929511	5.8032	0.125107	0.00549	cis		tL	5.575	0.0859	0.0111
ASGA0105202	12	55918933		CTC1	12	55903625	55929511	6.9645	0.150888	0.00177	cis		tL	5.536	0.0853	0.0111
H3GA0034753	12	56111732		CTC1	12	55903625	55929511	6.3395	0.137088	0.00303	cis		tL	5.962	0.0915	0.0101
M1GA0016958	12	55213320		CTC1	12	55903625	55929511	6.1662	0.13323	0.00303	cis		tL	5.825	0.0895	0.0101
M1GA0016964	12	55801721		CTC1	12	55903625	55929511	6.9645	0.150888	0.00177	cis		tL	5.374	0.0829	0.0131
MARC0073387	12	55906874		CTC1	12	55903625	55929511	6.9645	0.150888	0.00177	cis		tL	5.536	0.0853	0.0111
ALGA0066960	12	55218591		CTC1	12	55903625	55929511	6.1662	0.13323	0.00303	cis		Ld12	5.96	0.0915	0.0055
ALGA0066969	12	55602201		CTC1	12	55903625	55929511	6.1662	0.13323	0.00303	cis		Ld12	5.96	0.0915	0.0055
ALGA0066975	12	55864166		CTC1	12	55903625	55929511	6.6367	0.143671	0.00188	cis		Ld12	6.47	0.0989	0.0055
ALGA0066981	12	56035133		CTC1	12	55903625	55929511	6.7631	0.146459	0.00188	cis		Ld12	5.29	0.0817	0.0137
ALGA0067003	12	56223718		CTC1	12	55903625	55929511	5.0415	0.107888	0.0139	cis		Ld12	4.81	0.0745	0.019
ALGA0121951	12	55883014		CTC1	12	55903625	55929511	6.6367	0.143671	0.00188	cis		Ld12	6.34	0.0971	0.0055
ASGA0055092	12	55839256		CTC1	12	55903625	55929511	5.9614	0.128655	0.00411	cis		Ld12	6.39	0.0977	0.0055
ASGA0105202	12	55918933		CTC1	12	55903625	55929511	6.9645	0.150888	0.00177	cis		Ld12	5.83	0.0896	0.0061
H3GA0034753	12	56111732		CTC1	12	55903625	55929511	6.3395	0.137088	0.00303	cis		Ld12	5.68	0.0875	0.0069
M1GA0016958	12	55213320		CTC1	12	55903625	55929511	6.1662	0.13323	0.00303	cis		Ld12	5.96	0.0915	0.0055
M1GA0016964	12	55801721		CTC1	12	55903625	55929511	6.9645	0.150888	0.00177	cis		Ld12	5.69	0.0876	0.0069
MARC0073387	12	55906874		CTC1	12	55903625	55929511	6.9645	0.150888	0.00177	cis		Ld12	5.83	0.0896	0.0061
ALGA0122229	12	53515054		FBXO39	12	52636192	52727653	5.257	0.112783	0.0148	cis		Dd19	4.28	0.0669	0.046
ASGA0096457	12	53515120		FBXO39	12	52636192	52727653	5.257	0.112783	0.0148	cis		Dd19	4.28	0.0669	0.046
ALGA0122229	12	53515054		FBXO39	12	52636192	52727653	5.257	0.112783	0.0148	cis		Dd26	5.11	0.0793	0.0195
ASGA0055031	12	52912150		FBXO39	12	52636192	52727653	5.5823	0.120138	0.0148	cis		Dd26	4.81	0.0747	0.0248
ASGA0055046	12	53041708		FBXO39	12	52636192	52727653	5.3425	0.114721	0.0148	cis		Dd26	5	0.0776	0.0195
ASGA0096457	12	53515120		FBXO39	12	52636192	52727653	5.257	0.112783	0.0148	cis		Dd26	5.11	0.0793	0.0195
ASGA0097290	10	25845373		FBXO39	12	52636192	52727653	5.3425	0.114721	0.0148	trans		Dd26	5	0.0776	0.0195
DIAS0002016				FBXO39	12	52636192	52727653	5.5823	0.120138	0.0148	unknown		Dd26	4.81	0.0747	0.0248
H3GA0034686	12	52924995		FBXO39	12	52636192	52727653	5.3425	0.114721	0.0148	cis		Dd26	5	0.0776	0.0195
MARC0032581				FBXO39	12	52636192	52727653	5.3425	0.114721	0.0148	unknown		Dd26	5	0.0776	0.0195
MARC0086017	12	53795262		FBXO39	12	52636192	52727653	5.3425	0.114721	0.0148	trans		Dd26	5	0.0776	0.0195
ALGA0122229	12	53515054		FBXO39	12	52636192	52727653	5.257	0.112783	0.0148	cis		tF	5.645	0.0921	0.0033
ASGA0055046	12	53041708		FBXO39	12	52636192	52727653	5.3425	0.114721	0.0148	cis		tF	5.53	0.0903	0.0033
ASGA0096457	12	53515120		FBXO39	12	52636192	52727653	5.257	0.112783	0.0148	cis		tF	5.645	0.0921	0.0033
ASGA0097290	10	25845373		FBXO39	12	52636192	52727653	5.3425	0.114721	0.0148	trans		tF	5.53	0.0903	0.0033
H3GA0034686	12	52924995		FBXO39	12	52636192	52727653	5.3425	0.114721	0.0148	cis		tF	5.53	0.0903	0.0033
MARC0032581				FBXO39	12	52636192	52727653	5.3425	0.114721	0.0148	unknown		tF	5.53	0.0903	0.0033
MARC0086017	12	53795262		FBXO39	12	52636192	52727653	5.3425	0.114721	0.0148	trans		tF	5.53	0.0903	0.0033
ALGA0122229	12	53515054		FBXO39	12	52636192	52727653	5.257	0.112783	0.0148	cis		Fd12	4.176	0.0655	0.0293
ASGA0096457	12	53515120		FBXO39	12	52636192	52727653	5.257	0.112783	0.0148	cis		Fd12	4.176	0.0655	0.0293
ASGA0055046	12	53041708		FBXO39	12	52636192	52727653	5.3425	0.114721	0.0148	cis		Fd19	4.368	0.0688	0.0483
ASGA0097290	10	25845373		FBXO39	12	52636192	52727653	5.3425	0.114721	0.0148	trans		Fd19	4.368	0.0688	0.0483
H3GA0034686	12	52924995		FBXO39	12	52636192	52727653	5.3425	0.114721	0.0148	cis		Fd19	4.368	0.0688	0.0483
MARC0032581				FBXO39	12	52636192	52727653	5.3425	0.114721	0.0148	unknown		Fd19	4.368	0.0688	0.0483
MARC0086017	12	53795262		FBXO39	12	52636192	52727653	5.3425	0.114721	0.0148	trans		Fd19	4.368	0.0688	0.0483
ALGA0122229	12	53515054		FBXO39	12	52636192	52727653	5.257	0.112783	0.0148	cis		Fd26	4.193	0.066	0.0474
ASGA0055046	12	53041708		FBXO39	12	52636192	52727653	5.3425	0.114721	0.0148	cis		Fd26	4.172	0.0656	0.0474
ASGA0096457	12	53515120		FBXO39	12	52636192	52727653	5.257	0.112783	0.0148	cis		Fd26	4.193	0.066	0.0474
ASGA0097290	10	25845373		FBXO39	12	52636192	52727653	5.3425	0.114721	0.0148	trans		Fd26	4.172	0.0656	0.0474
H3GA0034686	12	52924995		FBXO39	12	52636192	52727653	5.3425	0.114721	0.0148	cis		Fd26	4.172	0.0656	0.0474
MARC0032581				FBXO39	12	52636192	52727653	5.3425	0.114721	0.0148	unknown		Fd26	4.172	0.0656	0.0474
MARC0086017	12	53795262		FBXO39	12	52636192	52727653	5.3425	0.114721	0.0148	trans		Fd26	4.172	0.0656	0.0474
ALGA0122229	12	53515054		FBXO39	12	52636192	52727653	5.257	0.112783	0.0148	cis		tL	5.071	0.0784	0.0167
ASGA0055046	12	53041708		FBXO39	12	52636192	52727653	5.3425	0.114721	0.0148	cis		tL	5.03	0.0778	0.0167
ASGA0096457	12	53515120		FBXO39	12	52636192	52727653	5.257	0.112783	0.0148	cis		tL	5.071	0.0784	0.0167
ASGA0097290	10	25845373		FBXO39	12	52636192	52727653	5.3425	0.114721	0.0148	trans		tL	5.03	0.0778	0.0167
H3GA0034686	12	52924995		FBXO39	12	52636192	52727653	5.3425	0.114721	0.0148	cis		tL	5.03	0.0778	0.0167
MARC0032581				FBXO39	12	52636192	52727653	5.3425	0.114721	0.0148	unknown		tL	5.03	0.0778	0.0167
MARC0086017	12	53795262		FBXO39	12	52636192	52727653	5.3425	0.114721	0.0148	trans		tL	5.03	0.0778	0.0167
ALGA0066917	12	53007660		FBXO39	12	52636192	52727653	5.482	0.117874	0.0148	cis		Ld12	4.06	0.0633	0.0488
ALGA0122229	12	53515054		FBXO39	12	52636192	52727653	5.257	0.112783	0.0148	cis		Ld12	5.03	0.0778	0.0163
ASGA0055046	12	53041708		FBXO39	12	52636192	52727653	5.3425	0.114721	0.0148	cis		Ld12	4.63	0.0719	0.0208
ASGA0096457	12	53515120		FBXO39	12	52636192	52727653	5.257	0.112783	0.0148	cis		Ld12	5.03	0.0778	0.0163
ASGA0097290	10	25845373		FBXO39	12	52636192	52727653	5.3425	0.114721	0.0148	trans		Ld12	4.63	0.0719	0.0208
H3GA0034686	12	52924995		FBXO39	12	52636192	52727653	5.3425	0.114721	0.0148	cis		Ld12	4.63	0.0719	0.0208
H3GA0034690	12	52989009		FBXO39	12	52636192	52727653	6.535	0.149441	0.00475	cis		Ld12	4.15	0.0674	0.045
MARC0032581				FBXO39	12	52636192	52727653	5.3425	0.114721	0.0148	unknown		Ld12	4.63	0.0719	0.0208
MARC0086017	12	53795262		FBXO39	12	52636192	52727653	5.3425	0.114721	0.0148	trans		Ld12	4.63	0.0719	0.0208
ASGA0095110	2	143647992		IL19	2	143648289	143651957	14.456	0.301753	1.71e-10	cis		Fd19	4.582	0.0721	0.0483
ASGA0095110	2	143647992		IL19	2	143648289	143651957	14.456	0.301753	1.71e-10	cis		Ld12	4.87	0.0754	0.019
M1GA0010575	7	98259518		RAD51B	7	97899873	98613554	5.1078	0.109396	0.00693	cis		Fd26	4.886	0.0764	0.0431
ALGA0095334	17	50796444		UBOX5	17	36890618	36930993	5.415	0.116361	0.00376	trans		Fd5	4.336	0.0686	0.0472
ASGA0077178	17	50988229		UBOX5	17	36890618	36930993	5.415	0.116361	0.00376	trans		Fd5	4.336	0.0686	0.0472
ASGA0104419	17	50453469		UBOX5	17	36890618	36930993	5.6983	0.12275	0.00239	trans		Fd5	4.009	0.0636	0.0472
ASGA0104479	17	50454645		UBOX5	17	36890618	36930993	5.415	0.116361	0.00376	trans		Fd5	4.336	0.0686	0.0472
MARC0089594	17	50594611		UBOX5	17	36890618	36930993	5.415	0.116361	0.00376	trans		Fd5	4.336	0.0686	0.0472
ALGA0040695	7	40821762		ASGR1	3	139811186	139815058	5.8623	0.126435	0.00769	trans
ALGA0061581	11	26157041		ASGR1	3	139811186	139815058	5.1826	0.111095	0.0229	trans
ALGA0081277	14	125779879		ASGR1	3	139811186	139815058	6.3178	0.136605	0.00769	trans
ALGA0100927		4657021		ASGR1	3	139811186	139815058	5.1075	0.10939	0.0235	unknown
ASGA0003164	1	68187096		ASGR1	3	139811186	139815058	5.6899	0.122563	0.00998	trans
ASGA0010093	2	43086754		ASGR1	3	139811186	139815058	5.3888	0.115768	0.0177	trans
ASGA0032239	7	31871195		ASGR1	3	139811186	139815058	5.0105	0.107183	0.0265	trans
ASGA0084776	3	17349049		ASGR1	3	139811186	139815058	5.0882	0.112014	0.0235	trans
ASGA0090428	8	121326230		ASGR1	3	139811186	139815058	5.3619	0.11516	0.0177	trans
DRGA0010836	11	12061139		ASGR1	3	139811186	139815058	5.8626	0.126441	0.00769	trans
DRGA0015086	15	40731616		ASGR1	3	139811186	139815058	5.8491	0.126139	0.00769	trans
H3GA0021107	7	40992238		ASGR1	3	139811186	139815058	5.8549	0.128353	0.00769	trans
ISU10000529	11	21097381		ASGR1	3	139811186	139815058	5.1183	0.109635	0.0235	trans
M1GA0026304		52678994		ASGR1	3	139811186	139815058	5.1929	0.11133	0.0229	unknown
MARC0032271	12	55012314		ASGR1	3	139811186	139815058	6.0642	0.130953	0.00769	trans
ALGA0109891	2	53876925		CPAMD8	2	60199711	60306104	8.1548	0.176666	6.84e-05	trans
ALGA0118004	2	53907735		CPAMD8	2	60199711	60306104	8.1548	0.176666	6.84e-05	trans
ASGA0010484	2	59957369		CPAMD8	2	60199711	60306104	6.0969	0.131683	0.00391	cis
ASGA0089051	2	53719943		CPAMD8	2	60199711	60306104	6.2225	0.134486	0.00391	trans
ASGA0089488	2	126853873		CPAMD8	2	60199711	60306104	5.8639	0.126469	0.00514	trans
ASGA0097382	2	56784798		CPAMD8	2	60199711	60306104	6.0969	0.131683	0.00391	trans
CASI0007763	2	74828633		CPAMD8	2	60199711	60306104	5.7678	0.124314	0.00521	trans
DRGA0003480	2	126697866		CPAMD8	2	60199711	60306104	5.9588	0.128596	0.00448	trans
H3GA0006877	2	60261433		CPAMD8	2	60199711	60306104	8.4541	0.183041	6.84e-05	cis
H3GA0006881	2	60202374		CPAMD8	2	60199711	60306104	8.4541	0.183041	6.84e-05	cis
H3GA0007536	2	126428510		CPAMD8	2	60199711	60306104	5.9588	0.128596	0.00448	trans
M1GA0002940	2	60227081		CPAMD8	2	60199711	60306104	5.352	0.114936	0.0121	cis
MARC0001458	2	75443371		CPAMD8	2	60199711	60306104	5.7678	0.124314	0.00521	trans
MARC0002517		11383987		CPAMD8	2	60199711	60306104	8.1548	0.176666	6.84e-05	unknown
MARC0081387	2	53460166		CPAMD8	2	60199711	60306104	6.2225	0.134486	0.00391	trans
MARC0091836		17437529		CPAMD8	2	60199711	60306104	6.0969	0.131683	0.00391	unknown
MARC0095850	2	74917715		CPAMD8	2	60199711	60306104	5.7678	0.124314	0.00521	trans
ALGA0042304	7	64275344		CTC1	12	55903625	55929511	5.0064	0.107091	0.0139	trans
ALGA0103553	2	64970665		CTC1	12	55903625	55929511	5.4116	0.116285	0.00947	trans
ALGA0115749	12	53685692		CTC1	12	55903625	55929511	5.5781	0.120045	0.00717	trans
ASGA0038316	8	30033134		CTC1	12	55903625	55929511	5.118	0.109629	0.0139	trans
ASGA0057527	13	54323304		CTC1	12	55903625	55929511	5.0959	0.109125	0.0139	trans
H3GA0034688	12	52952474		CTC1	12	55903625	55929511	5.5781	0.120045	0.00717	trans
MARC0032271	12	55012314		CTC1	12	55903625	55929511	6.2607	0.135334	0.00303	cis
MARC0066508	8	29990918		CTC1	12	55903625	55929511	5.9623	0.128674	0.00411	trans
ALGA0115749	12	53685692		FBXO39	12	52636192	52727653	7.0133	0.151958	0.00237	trans
ALGA0120970				FBXO39	12	52636192	52727653	5.1125	0.11133	0.018	unknown
ASGA0069353	15	40079840		FBXO39	12	52636192	52727653	5.5771	0.12002	0.0148	trans
ASGA0069355	15	40103256		FBXO39	12	52636192	52727653	5.2443	0.112497	0.0148	trans
ASGA0069362	15	40179392		FBXO39	12	52636192	52727653	5.0644	0.108411	0.0183	trans
ASGA0075681	17	21724596		FBXO39	12	52636192	52727653	5.2903	0.113539	0.0148	trans
ASGA0089483	3	117075320		FBXO39	12	52636192	52727653	5.6935	0.122642	0.0148	trans
DRGA0015075	15	39342514		FBXO39	12	52636192	52727653	5.2393	0.112383	0.0148	trans
H3GA0034688	12	52952474		FBXO39	12	52636192	52727653	7.0133	0.151958	0.00237	cis
H3GA0048041	17	21777697		FBXO39	12	52636192	52727653	5.6805	0.124375	0.0148	trans
M1GA0013802	10	16018216		FBXO39	12	52636192	52727653	5.2007	0.111507	0.0154	trans
MARC0053020	15	39256217		FBXO39	12	52636192	52727653	5.0782	0.108724	0.0183	trans
ALGA0014906	2	112478721		IL19	2	143648289	143651957	5.285	0.117256	0.00453	trans
ALGA0014927	2	113226899		IL19	2	143648289	143651957	5.4125	0.116305	0.00412	trans
ALGA0014938	2	113555998		IL19	2	143648289	143651957	5.3233	0.114287	0.00437	trans
ALGA0014944	2	113792161		IL19	2	143648289	143651957	7.0361	0.152455	0.000235	trans
ALGA0014964	2	114892155		IL19	2	143648289	143651957	5.3934	0.115873	0.00412	trans
ALGA0014973	2	114862667		IL19	2	143648289	143651957	5.3934	0.115873	0.00412	trans
ALGA0014980	2	115815947		IL19	2	143648289	143651957	5.3934	0.115873	0.00412	trans
ALGA0014984	2	116053045		IL19	2	143648289	143651957	5.3934	0.115873	0.00412	trans
ALGA0014986	2	116470460		IL19	2	143648289	143651957	5.3934	0.115873	0.00412	trans
ALGA0014996	2	116712813		IL19	2	143648289	143651957	6.96	0.150787	0.000235	trans
ALGA0014997	2	116724385		IL19	2	143648289	143651957	6.96	0.150787	0.000235	trans
ALGA0015006	2	116781172		IL19	2	143648289	143651957	5.3934	0.115873	0.00412	trans
ALGA0015325		93510217		IL19	2	143648289	143651957	5.0007	0.106959	0.00697	unknown
ALGA0015367	2	122795722		IL19	2	143648289	143651957	6.3582	0.137502	0.000893	trans
ALGA0015393	2	123046666		IL19	2	143648289	143651957	6.1244	0.132298	0.00147	trans
ALGA0015685	2	130241255		IL19	2	143648289	143651957	5.2335	0.112251	0.00492	trans
ALGA0016417	2	142880954		IL19	2	143648289	143651957	5.1588	0.110554	0.0053	cis
ALGA0036593	6	117787421		IL19	2	143648289	143651957	5.2045	0.111593	0.00492	trans
ALGA0104280	2	144547326		IL19	2	143648289	143651957	7.7469	0.167907	0.000175	cis
ALGA0105825	2	143577854		IL19	2	143648289	143651957	7.1651	0.155277	0.000235	cis
ALGA0107176	2	116196279		IL19	2	143648289	143651957	5.3934	0.115873	0.00412	trans
ALGA0107448	2	143829863		IL19	2	143648289	143651957	6.9758	0.151135	0.000235	cis
ALGA0108786	2	143801869		IL19	2	143648289	143651957	6.9758	0.151135	0.000235	cis
ALGA0109378		51533250		IL19	2	143648289	143651957	5.2045	0.111593	0.00492	unknown
ALGA0109544	2	144553061		IL19	2	143648289	143651957	7.5299	0.163216	0.000235	cis
ASGA0011193	2	113904692		IL19	2	143648289	143651957	5.1038	0.109305	0.00583	trans
ASGA0011197	2	114201575		IL19	2	143648289	143651957	5.6371	0.122035	0.00389	trans
ASGA0011214	2	116660504		IL19	2	143648289	143651957	6.96	0.150787	0.000235	trans
ASGA0011217	2	116738181		IL19	2	143648289	143651957	5.3934	0.115873	0.00412	trans
ASGA0011226	2	116939471		IL19	2	143648289	143651957	5.3934	0.115873	0.00412	trans
ASGA0011229	2	117067963		IL19	2	143648289	143651957	6.96	0.150787	0.000235	trans
ASGA0011456		93543544		IL19	2	143648289	143651957	5.0034	0.107021	0.00697	unknown
ASGA0011552	2	124162769		IL19	2	143648289	143651957	5.3029	0.113824	0.00443	trans
ASGA0012391	2	143423036		IL19	2	143648289	143651957	5.0119	0.107216	0.00697	cis
ASGA0029334	6	117800422		IL19	2	143648289	143651957	5.2045	0.111593	0.00492	trans
ASGA0036750	7	124795643		IL19	2	143648289	143651957	5.5683	0.119823	0.00412	trans
ASGA0083810	2	115489092		IL19	2	143648289	143651957	5.3934	0.115873	0.00412	trans
ASGA0085387	2	157060689		IL19	2	143648289	143651957	5.8592	0.126366	0.00241	trans
ASGA0092262	2	143583046		IL19	2	143648289	143651957	10.624	0.227972	3.87e-07	cis
ASGA0095035	2	144747495		IL19	2	143648289	143651957	5.8979	0.129331	0.00229	trans
ASGA0099056	2	115369367		IL19	2	143648289	143651957	6.96	0.150787	0.000235	trans
ASGA0101779	6	118123169		IL19	2	143648289	143651957	5.2045	0.111593	0.00492	trans
CASI0008627	2	115316017		IL19	2	143648289	143651957	5.3934	0.115873	0.00412	trans
CASI0009427	2	113332388		IL19	2	143648289	143651957	5.3233	0.114287	0.00437	trans
DRGA0003362	2	117334433		IL19	2	143648289	143651957	5.316	0.11412	0.00437	trans
DRGA0003408	2	122466570		IL19	2	143648289	143651957	5.3993	0.116006	0.00412	trans
DRGA0006748	6	118082791		IL19	2	143648289	143651957	5.2045	0.111593	0.00492	trans
H3GA0007312	2	113003444		IL19	2	143648289	143651957	7.0282	0.152284	0.000235	trans
H3GA0007331	2	116578393		IL19	2	143648289	143651957	6.96	0.150787	0.000235	trans
H3GA0007335	2	116866473		IL19	2	143648289	143651957	5.3934	0.115873	0.00412	trans
H3GA0007354	2	117349156		IL19	2	143648289	143651957	5.316	0.11412	0.00437	trans
H3GA0007359	2	117623361		IL19	2	143648289	143651957	5.316	0.11412	0.00437	trans
H3GA0007383	2	118604464		IL19	2	143648289	143651957	5.5331	0.119028	0.00412	trans
H3GA0007982	2	143438592		IL19	2	143648289	143651957	11.087	0.237258	2e-07	cis
H3GA0054148	2	157083125		IL19	2	143648289	143651957	6.0098	0.129738	0.00184	trans
INRA0009584	2	122387294		IL19	2	143648289	143651957	5.125	0.109787	0.00564	trans
M1GA0003044	2	116128349		IL19	2	143648289	143651957	6.96	0.150787	0.000235	trans
MARC0011640	2	117664593		IL19	2	143648289	143651957	5.316	0.11412	0.00437	trans
MARC0020624	2	115763647		IL19	2	143648289	143651957	5.3934	0.115873	0.00412	trans
MARC0021851	2	135088696		IL19	2	143648289	143651957	5.1729	0.110876	0.00521	trans
MARC0025554	2	115045977		IL19	2	143648289	143651957	5.3934	0.115873	0.00412	trans
MARC0030040		119527992		IL19	2	143648289	143651957	6.9564	0.150708	0.000235	unknown
MARC0037832	2	116090363		IL19	2	143648289	143651957	5.3934	0.115873	0.00412	trans
MARC0038009	2	143665449		IL19	2	143648289	143651957	8.0539	0.174506	0.000108	cis
MARC0046187	2	113870732		IL19	2	143648289	143651957	7.0361	0.152455	0.000235	trans
MARC0072061		119478633		IL19	2	143648289	143651957	6.9564	0.150708	0.000235	unknown
MARC0089104				IL19	2	143648289	143651957	6.96	0.150787	0.000235	unknown
MARC0109723	2	144502397		IL19	2	143648289	143651957	5.0327	0.107688	0.00677	cis
SIRI0000913	2	114155657		IL19	2	143648289	143651957	7.2582	0.157308	0.000235	trans
ALGA0094168	17	31888052		LOC100511790	17	32170831	32299288	10.461	0.224665	1.69e-06	cis
ALGA0094190	17	32937395		LOC100511790	17	32170831	32299288	6.2622	0.135369	0.00334	cis
ALGA0094274	17	34098244		LOC100511790	17	32170831	32299288	8.3831	0.181532	6.74e-05	trans
ALGA0094692	17	39583164		LOC100511790	17	32170831	32299288	5.3352	0.114555	0.0174	trans
ALGA0094707	17	40021954		LOC100511790	17	32170831	32299288	6.2007	0.138477	0.00342	trans
ALGA0122725	17	21877991		LOC100511790	17	32170831	32299288	5.1621	0.110631	0.0224	trans
ASGA0076644				LOC100511790	17	32170831	32299288	5.5065	0.118429	0.0138	unknown
ASGA0076684	17	39924428		LOC100511790	17	32170831	32299288	5.341	0.114688	0.0174	trans
ASGA0102793	17	31825725		LOC100511790	17	32170831	32299288	5.7674	0.124305	0.00835	cis
H3GA0048332	17	32986542		LOC100511790	17	32170831	32299288	6.2622	0.135369	0.00334	cis
INRA0053610	17	36589633		LOC100511790	17	32170831	32299288	6.4106	0.138666	0.00317	trans
MARC0012818	17	34118525		LOC100511790	17	32170831	32299288	8.3831	0.181532	6.74e-05	trans
MARC0020962	17	36468231		LOC100511790	17	32170831	32299288	6.4106	0.138666	0.00317	trans
MARC0023570	17	39736193		LOC100511790	17	32170831	32299288	5.2989	0.113734	0.0175	trans
MARC0026774	5	2559524		LOC100511790	17	32170831	32299288	5.0416	0.107892	0.0278	trans
MARC0070752	17	31616057		LOC100511790	17	32170831	32299288	7.484	0.16222	0.000401	cis
ASGA0069353	15	40079840		LONP2	6	31800771	31827135	5.4511	0.117178	0.036	trans
ASGA0069355	15	40103256		LONP2	6	31800771	31827135	5.7122	0.123063	0.036	trans
DRGA0015075	15	39342514		LONP2	6	31800771	31827135	5.6369	0.121369	0.036	trans
MARC0053020	15	39256217		LONP2	6	31800771	31827135	5.4342	0.116795	0.036	trans
MARC0088994	3	113927417		LONP2	6	31800771	31827135	5.5523	0.119462	0.036	trans
ASGA0102674	6	16527382		PDZRN3	13	60422724	60651196	6.0168	0.129894	0.0157	trans
MARC0022388	6	16474971		PDZRN3	13	60422724	60651196	6.5559	0.141885	0.0136	trans
MARC0031004	6	16676224		PDZRN3	13	60422724	60651196	6.0168	0.129894	0.0157	trans
ALGA0019052	3	56220152		PER1	12	55836920	55851878	6.1028	0.131816	0.00643	trans
MARC0013088	13	140497748		PER1	12	55836920	55851878	7.2254	0.156594	0.000771	trans
MARC0030131		2770562		PER1	12	55836920	55851878	7.8882	0.171856	0.000632	unknown
MARC0045639	10	2187913		PER1	12	55836920	55851878	5.2484	0.112589	0.0394	trans
MARC0050167	9	64268686		PER1	12	55836920	55851878	6.9074	0.154585	0.00121	trans
MARC0077025	7	108941650		PER1	12	55836920	55851878	7.1999	0.156871	0.000771	trans
MARC0090252	1	259216348		PER1	12	55836920	55851878	7.2254	0.156594	0.000771	trans
ALGA0043483	7	95283610		RAD51B	7	97899873	98613554	5.6568	0.121817	0.00348	trans
ALGA0043522	7	95983910		RAD51B	7	97899873	98613554	6.3569	0.137473	0.000934	trans
ALGA0043528	7	96022766		RAD51B	7	97899873	98613554	5.3122	0.114034	0.00644	trans
ALGA0043533	7	96218210		RAD51B	7	97899873	98613554	6.1026	0.131811	0.00154	trans
ALGA0043548	7	96406138		RAD51B	7	97899873	98613554	6.3569	0.137473	0.000934	trans
ALGA0043563	7	96646705		RAD51B	7	97899873	98613554	6.3569	0.137473	0.000934	trans
ALGA0043568	7	96740357		RAD51B	7	97899873	98613554	6.3569	0.137473	0.000934	trans
ALGA0043571	7	96926303		RAD51B	7	97899873	98613554	6.3569	0.137473	0.000934	cis
ALGA0043574	7	97076096		RAD51B	7	97899873	98613554	5.1429	0.110195	0.00654	cis
ALGA0043577	7	97098951		RAD51B	7	97899873	98613554	5.1429	0.110195	0.00654	cis
ALGA0043583	7	97281511		RAD51B	7	97899873	98613554	6.3569	0.137473	0.000934	cis
ALGA0043603	7	97480045		RAD51B	7	97899873	98613554	6.9891	0.151426	0.000934	cis
ALGA0043610	7	97526150		RAD51B	7	97899873	98613554	6.1026	0.131811	0.00154	cis
ALGA0043644	7	97889360		RAD51B	7	97899873	98613554	5.1429	0.110195	0.00654	cis
ALGA0043650	7	98003978		RAD51B	7	97899873	98613554	5.1429	0.110195	0.00654	cis
ALGA0043682	7	98507863		RAD51B	7	97899873	98613554	5.235	0.112286	0.00654	cis
ALGA0043720		74310752		RAD51B	7	97899873	98613554	5.7998	0.125032	0.00267	unknown
ALGA0105617	7	95404221		RAD51B	7	97899873	98613554	6.8708	0.148829	0.000934	trans
ASGA0035147	7	95267910		RAD51B	7	97899873	98613554	5.7629	0.124204	0.00281	trans
ASGA0035166	7	95476276		RAD51B	7	97899873	98613554	5.8079	0.125213	0.00267	trans
ASGA0035170	7	95850845		RAD51B	7	97899873	98613554	6.3569	0.137473	0.000934	trans
ASGA0035174	7	96083040		RAD51B	7	97899873	98613554	6.3569	0.137473	0.000934	trans
ASGA0035176	7	96157427		RAD51B	7	97899873	98613554	5.9163	0.127646	0.0022	trans
ASGA0035196	7	96327413		RAD51B	7	97899873	98613554	5.1429	0.110195	0.00654	trans
ASGA0035203	7	96634639		RAD51B	7	97899873	98613554	6.3569	0.137473	0.000934	trans
ASGA0035210	7	96879596		RAD51B	7	97899873	98613554	5.1429	0.110195	0.00654	trans
ASGA0035212	7	97036575		RAD51B	7	97899873	98613554	5.1429	0.110195	0.00654	cis
ASGA0035226	7	97430037		RAD51B	7	97899873	98613554	6.3569	0.137473	0.000934	cis
ASGA0035232	7	97450106		RAD51B	7	97899873	98613554	6.3569	0.137473	0.000934	cis
ASGA0035268	7	97643117		RAD51B	7	97899873	98613554	5.1429	0.110195	0.00654	cis
ASGA0035274	7	97713303		RAD51B	7	97899873	98613554	5.1429	0.110195	0.00654	cis
ASGA0035278	7	98056518		RAD51B	7	97899873	98613554	5.1429	0.110195	0.00654	cis
ASGA0035280	7	98126441		RAD51B	7	97899873	98613554	5.1429	0.110195	0.00654	cis
ASGA0035324	7	98712165		RAD51B	7	97899873	98613554	5.551	0.119433	0.00417	cis
DIAS0000560	7	97136628		RAD51B	7	97899873	98613554	6.6122	0.14313	0.000934	cis
DIAS0000970	7	97608176		RAD51B	7	97899873	98613554	6.3569	0.137473	0.000934	cis
DIAS0004551	7	97220411		RAD51B	7	97899873	98613554	5.4241	0.116567	0.00541	cis
H3GA0022406	7	95923867		RAD51B	7	97899873	98613554	6.3569	0.137473	0.000934	trans
H3GA0022418	7	96302007		RAD51B	7	97899873	98613554	6.3569	0.137473	0.000934	trans
H3GA0022463	7	97767457		RAD51B	7	97899873	98613554	5.1429	0.110195	0.00654	cis
INRA0027282	7	95834078		RAD51B	7	97899873	98613554	5.9163	0.127646	0.0022	trans
INRA0027331	7	96602819		RAD51B	7	97899873	98613554	6.3569	0.137473	0.000934	trans
INRA0027337	7	96768245		RAD51B	7	97899873	98613554	6.3569	0.137473	0.000934	trans
INRA0027344	7	97207171		RAD51B	7	97899873	98613554	5.1429	0.110195	0.00654	cis
INRA0027391	7	98107603		RAD51B	7	97899873	98613554	5.1429	0.110195	0.00654	cis
M1GA0015850	12	5078288		RAD51B	7	97899873	98613554	5.1415	0.110162	0.00654	trans
MARC0012957		150223698		RAD51B	7	97899873	98613554	5.6066	0.120685	0.00378	unknown
MARC0031574	7	95253283		RAD51B	7	97899873	98613554	5.4122	0.116298	0.00541	trans
MARC0037656	7	96000929		RAD51B	7	97899873	98613554	6.3569	0.137473	0.000934	trans
MARC0081905	7	95525927		RAD51B	7	97899873	98613554	6.3569	0.137473	0.000934	trans
MARC0085802	7	97981809		RAD51B	7	97899873	98613554	5.1429	0.110195	0.00654	cis
MARC0088994	3	113927417		RAD51B	7	97899873	98613554	5.3313	0.114468	0.00633	trans
MARC0097659	7	96675063		RAD51B	7	97899873	98613554	6.3569	0.137473	0.000934	trans
MARC0108639	7	95961413		RAD51B	7	97899873	98613554	6.3569	0.137473	0.000934	trans
ALGA0005524	1	122628688		RANGRF	12	55960632	55962213	5.1832	0.11111	0.0473	trans
ALGA0081560	14	132729754		RANGRF	12	55960632	55962213	5.0601	0.108312	0.0473	trans
ALGA0089585	16	22409320		RANGRF	12	55960632	55962213	5.1742	0.110905	0.0473	trans
ALGA0089594	16	22522062		RANGRF	12	55960632	55962213	5.4712	0.117632	0.0473	trans
ASGA0015118	3	76089332		RANGRF	12	55960632	55962213	5.0023	0.106996	0.0486	trans
ASGA0060784	14	6717502		RANGRF	12	55960632	55962213	5.6915	0.122597	0.0473	trans
ASGA0066447	14	132741452		RANGRF	12	55960632	55962213	5.0601	0.108312	0.0473	trans
ASGA0066452	14	132774835		RANGRF	12	55960632	55962213	5.0601	0.108312	0.0473	trans
H3GA0042296	14	132714717		RANGRF	12	55960632	55962213	5.0601	0.108312	0.0473	trans
MARC0027698	16	22436839		RANGRF	12	55960632	55962213	5.4418	0.116966	0.0473	trans
ASGA0014535	3	52293293		SH2D4B	14	88988015	89075031	5.949	0.12978	0.02	trans
ASGA0015118	3	76089332		SH2D4B	14	88988015	89075031	5.5678	0.11981	0.0331	trans
H3GA0010326	3	113849533		SH2D4B	14	88988015	89075031	5.91	0.127503	0.02	trans
MARC0088994	3	113927417		SH2D4B	14	88988015	89075031	8.0636	0.174714	0.000422	trans
ALGA0039856	7	30719424		UBOX5	17	36890618	36930993	5.334	0.114527	0.00428	trans
ALGA0061701	11	27414980		UBOX5	17	36890618	36930993	5.338	0.114618	0.00428	trans
ALGA0091170	16	67383745		UBOX5	17	36890618	36930993	5.9182	0.127687	0.0021	trans
ALGA0094389	17	34715741		UBOX5	17	36890618	36930993	8.2542	0.178787	2.72e-05	trans
ALGA0094522	17	37389070		UBOX5	17	36890618	36930993	7.3468	0.15924	0.000116	cis
ALGA0094920	17	43914519		UBOX5	17	36890618	36930993	9.4458	0.203857	2.92e-06	trans
ALGA0095020	17	45394323		UBOX5	17	36890618	36930993	10.81	0.231704	2.52e-07	trans
ALGA0095021	17	45427463		UBOX5	17	36890618	36930993	8.0681	0.174811	3.48e-05	trans
ALGA0095103	17	46369659		UBOX5	17	36890618	36930993	6.3705	0.137776	0.000833	trans
ALGA0095121				UBOX5	17	36890618	36930993	7.799	0.16903	5.18e-05	unknown
ALGA0095137	17	46692167		UBOX5	17	36890618	36930993	6.4092	0.138635	0.000794	trans
ALGA0095167	17	47203755		UBOX5	17	36890618	36930993	6.5073	0.140809	0.000691	trans
ALGA0095171	17	47215770		UBOX5	17	36890618	36930993	10.038	0.216058	8.96e-07	trans
ALGA0095241	17	48503856		UBOX5	17	36890618	36930993	8.5349	0.184755	1.58e-05	trans
ALGA0095310	17	50269952		UBOX5	17	36890618	36930993	5.499	0.118259	0.00352	trans
ALGA0103467	17	41474239		UBOX5	17	36890618	36930993	5.9052	0.127396	0.0021	trans
ALGA0109744	17	51007646		UBOX5	17	36890618	36930993	5.7551	0.124028	0.00233	trans
ALGA0110179	17	51005799		UBOX5	17	36890618	36930993	7.9346	0.171947	4.37e-05	trans
ALGA0114987	8	19530551		UBOX5	17	36890618	36930993	5.7549	0.124023	0.00233	trans
ASGA0003164	1	68187096		UBOX5	17	36890618	36930993	5.7236	0.12332	0.00233	trans
ASGA0067593	14	145924932		UBOX5	17	36890618	36930993	5.0002	0.106948	0.00788	trans
ASGA0075520	17	15727681		UBOX5	17	36890618	36930993	5.0125	0.107228	0.00779	trans
ASGA0076498	17	37552167		UBOX5	17	36890618	36930993	17.995	0.363866	4.94e-14	cis
ASGA0076568	17	37959418		UBOX5	17	36890618	36930993	6.47	0.139984	0.00072	trans
ASGA0076595	17	38634626		UBOX5	17	36890618	36930993	5.2206	0.111958	0.00535	trans
ASGA0076608	17	38762754		UBOX5	17	36890618	36930993	7.3814	0.159992	0.000113	trans
ASGA0076841	17	43029792		UBOX5	17	36890618	36930993	5.2128	0.111782	0.00535	trans
ASGA0076845	17	43276335		UBOX5	17	36890618	36930993	5.1478	0.110306	0.0059	trans
ASGA0077149	17	50302040		UBOX5	17	36890618	36930993	5.7375	0.123631	0.00233	trans
ASGA0077189	17	51417426		UBOX5	17	36890618	36930993	7.6623	0.16608	6.26e-05	trans
ASGA0077260	17	52226267		UBOX5	17	36890618	36930993	5.1306	0.109915	0.00603	trans
ASGA0084052	17	51963667		UBOX5	17	36890618	36930993	5.1814	0.111068	0.00555	trans
ASGA0087862	17	50378645		UBOX5	17	36890618	36930993	5.5126	0.118566	0.00349	trans
ASGA0094320		115272706		UBOX5	17	36890618	36930993	5.7675	0.124305	0.00233	unknown
ASGA0096747	17	41475502		UBOX5	17	36890618	36930993	5.7305	0.123474	0.00233	trans
ASGA0100521	17	51974554		UBOX5	17	36890618	36930993	5.7711	0.124388	0.00233	trans
ASGA0102687	17	52042952		UBOX5	17	36890618	36930993	5.7203	0.123246	0.00233	trans
ASGA0103254	17	52036476		UBOX5	17	36890618	36930993	5.3583	0.115708	0.0042	trans
ASGA0104816	17	52023322		UBOX5	17	36890618	36930993	5.6369	0.12137	0.00269	trans
ASGA0105240	17	52040070		UBOX5	17	36890618	36930993	5.7203	0.123246	0.00233	trans
DIAS0000366	17	45206599		UBOX5	17	36890618	36930993	5.4727	0.117664	0.00358	trans
DIAS0000369	7	39330435		UBOX5	17	36890618	36930993	5.4807	0.117847	0.00358	trans
H3GA0020954	7	38954060		UBOX5	17	36890618	36930993	5.7702	0.124368	0.00233	trans
H3GA0048436	17	34497668		UBOX5	17	36890618	36930993	11.752	0.250407	4.33e-08	trans
H3GA0048628	17	37623168		UBOX5	17	36890618	36930993	6.0748	0.131191	0.00152	cis
H3GA0048948	17	45503945		UBOX5	17	36890618	36930993	8.0681	0.174811	3.48e-05	trans
H3GA0053559	17	46932020		UBOX5	17	36890618	36930993	7.8878	0.170941	4.52e-05	trans
H3GA0055279		145675501		UBOX5	17	36890618	36930993	5.7215	0.123272	0.00233	unknown
M1GA0021900	17	37353757		UBOX5	17	36890618	36930993	10.247	0.220328	6.92e-07	cis
M1GA0022112	17	50955766		UBOX5	17	36890618	36930993	6.7492	0.146152	0.000436	trans
MARC0015777	17	48726613		UBOX5	17	36890618	36930993	8.8269	0.190921	1.04e-05	trans
MARC0027232	17	48876667		UBOX5	17	36890618	36930993	8.7404	0.189098	1.11e-05	trans
MARC0036702		151085243		UBOX5	17	36890618	36930993	6.5243	0.141187	0.000691	unknown
MARC0045544	17	43931913		UBOX5	17	36890618	36930993	5.1907	0.11128	0.00553	trans
MARC0055696	17	47981889		UBOX5	17	36890618	36930993	7.7031	0.166961	6.05e-05	trans
MARC0057592		145656682		UBOX5	17	36890618	36930993	6.3299	0.136873	0.00088	unknown
MARC0067053	17	45539648		UBOX5	17	36890618	36930993	5.2946	0.113635	0.00459	trans
